# Supplementary material for: Carrying asymptomatic gallstones is not associated with changes in intestinal microbiota composition and diversity but cholecystectomy with significant dysbiosis
Source: Sci Rep. 2021 Mar 23;11:6677. doi: 10.1038/s41598-021-86247-6 (PMC7988160; doi:10.1038/s41598-021-86247-6)
Supplement: Supplementary file 2 — Supplementary Tables. [file 41598_2021_86247_MOESM2_ESM.xlsx]

## Sheet: Title page
	Carrying asymptomatic gallstones is not associated with changes in intestinal microbiota composition and diversity but cholecystectomy with significant dysbiosis
	Fabian Frost1; Tim Kacprowski2; Malte Rühlemann3; Stefan Weiss4, Corinna Bang3; Andre Franke3; Maik Pietzner5; Ali A Aghdassi1; Matthias Sendler1, Uwe Völker4; Henry Völzke6; Julia Mayerle1,7; Frank U Weiss1; Georg Homuth4 & Markus M Lerch1
	Authors institutions:
	1) Department of Medicine A, University Medicine Greifswald, Greifswald, Germany
	2) Division Data Science in Biomedicine, Peter L. Reichertz Institute of TU Braunschweig and Medical School Hannover, Braunschweig, Germany
	3) Institute of Clinical Molecular Biology, Christian Albrechts University of Kiel, Kiel, Germany
	4) Department of Functional Genomics, Interfaculty Institute for Genetics and Functional Genomics, University Medicine Greifswald, Greifswald, Germany
	5) Institute of Clinical Chemistry and Laboratory Medicine, University Medicine Greifswald, Greifswald, Germany
	6) Institute for Community Medicine, University Medicine Greifswald, Greifswald, Germany
	7) Department of Medicine II, University Hospital, LMU Munich, Germany

## Sheet: Tab. S1 
	Tab. S1: Permutational analysis of variance
	Results from permutational analysis of variance comparing PCE (first column, n=580) or GC cases (second column, n=404) and their respective control groups (n=580 and n=404, respectively). Four different beta diversity indices were used as measurements of beta diversity: Jensen-Shannon divergence (JSD), Bray-Curtis dissimilarity (BC), Jaccard distance (JD), and Hellinger distance (HD).
		PCE		GC
		r²	p-value	r²	p-value
	Jensen-Shannon divergence	0.00191	0.007992	0.0011	0.5347
	Bray-Curtis dissimilarity	0.00222	0.002997	0.00136	0.3564
	Jaccard distance	0.00172	0.005994	0.00115	0.4752
	Hellinger distance	0.00191	0.003996	0.00106	0.6139

## Sheet: Tab. S2
	Tab. S2: Genus level comparison of individuals post-cholecystectomy and controls
	All taxa at genus level that were present in at least ten percent of all individuals, comparing microbial abundance between individuals post-cholecystectomy (PCE, n=580) and controls (n=580). The order of the taxa corresponds to their mean relative abundance in controls. Statistical significance was assessed by the Mann-Whitney test (MW). Resulting p-values were adjusted by the method of Benjamin…
		Controls (%)	PCE (%)	Relative difference (%)	W-Statistic	p-value	q-value
		mean (sem)	mean (sem)	(PCE/Controls-1) x 100
	Bacteroides	18.298 (0.425)	19.262 (0.464)	5.272	161437	0.235871	0.491944
	Prevotella	7.732 (0.463)	6.983 (0.440)	-9.687	171280	0.579145	0.794256
	Faecalibacterium	6.877 (0.192)	5.913 (0.189)	-14.016	191026	6.3e-05	0.004462
	unclassified Lachnospiraceae (family)	6.798 (0.157)	6.776 (0.168)	-0.315	171436	0.570621	0.793907
	unclassified Ruminococcaceae (family)	6.732 (0.170)	6.625 (0.187)	-1.597	172102	0.494108	0.707975
	Alistipes	4.042 (0.149)	4.490 (0.170)	11.091	159446	0.124937	0.428355
	unclassified Clostridiales (order)	3.404 (0.202)	2.982 (0.191)	-12.393	182777	0.010597	0.113037
	Oscillibacter	3.281 (0.103)	3.183 (0.116)	-2.995	178604	0.068214	0.350114
	Parasutterella	3.030 (0.155)	3.408 (0.189)	12.494	169369	0.837463	0.933817
	Ruminococcus	2.725 (0.129)	2.447 (0.119)	-10.226	180760	0.027636	0.221089
	Parabacteroides	2.556 (0.098)	2.724 (0.106)	6.582	161198	0.219566	0.488479
	Sutterella	1.919 (0.134)	2.042 (0.141)	6.417	166387	0.737972	0.914316
	Roseburia	1.824 (0.075)	1.739 (0.075)	-4.671	176046	0.169089	0.450905
	unclassified Firmicutes (phylum)	1.309 (0.082)	1.267 (0.089)	-3.193	177402	0.106719	0.392284
	unclassified Bacteroidales (order)	1.301 (0.109)	1.014 (0.081)	-22.071	177440	0.084061	0.384278
	Clostridium XlVa	1.148 (0.089)	1.487 (0.094)	29.497	149221	0.000878	0.02108
	unclassified Porphyromonadaceae (family)	1.128 (0.097)	1.064 (0.098)	-5.644	171918	0.469253	0.683754
	Barnesiella	1.111 (0.067)	1.224 (0.082)	10.158	169694	0.790672	0.914316
	Subdoligranulum	1.100 (0.052)	1.153 (0.074)	4.846	174030	0.306751	0.536321
	Clostridium IV	1.092 (0.081)	1.162 (0.092)	6.367	166754	0.800026	0.914316
	Coprococcus	0.843 (0.051)	0.674 (0.036)	-20.066	179660	0.044315	0.283617
	Ruminococcus2	0.829 (0.037)	0.835 (0.037)	0.784	167094	0.846272	0.933817
	Holdemanella	0.816 (0.065)	0.822 (0.075)	0.803	174664	0.227796	0.488479
	Collinsella	0.803 (0.055)	0.835 (0.062)	4.003	174728	0.251097	0.491944
	Escherichia/Shigella	0.782 (0.087)	1.069 (0.098)	36.67	146455	9.3e-05	0.004462
	unclassified Bacteroidetes (phylum)	0.753 (0.095)	0.690 (0.095)	-8.265	174776	0.156581	0.436647
	unclassified Alphaproteobacteria (class)	0.748 (0.083)	0.809 (0.082)	8.222	166742	0.771928	0.914316
	unclassified Proteobacteria (phylum)	0.725 (0.069)	0.693 (0.076)	-4.328	174976	0.199037	0.477689
	Blautia	0.676 (0.045)	0.693 (0.056)	2.508	168991	0.88974	0.941911
	Phascolarctobacterium	0.671 (0.062)	0.620 (0.053)	-7.566	169279	0.83309	0.933817
	unclassified Bacteria (kingdom)	0.618 (0.074)	0.483 (0.049)	-21.848	180952	0.018871	0.165869
	Odoribacter	0.601 (0.040)	0.559 (0.037)	-7.06	172872	0.41197	0.652754
	Alloprevotella	0.547 (0.067)	0.355 (0.047)	-35.193	169651	0.72648	0.914316
	Fusicatenibacter	0.538 (0.034)	0.555 (0.032)	3.202	163754	0.435169	0.652754
	Butyrivibrio	0.511 (0.069)	0.411 (0.069)	-19.456	178120	0.008379	0.113037
	unclassified Clostridia (class)	0.494 (0.054)	0.501 (0.054)	1.323	174342	0.24216	0.491944
	Anaerotruncus	0.429 (0.031)	0.506 (0.038)	17.971	168666	0.93486	0.957419
	Paraprevotella	0.415 (0.042)	0.429 (0.041)	3.263	166716	0.756829	0.914316
	Butyricimonas	0.399 (0.023)	0.445 (0.027)	11.55	166394	0.747156	0.914316
	Bilophila	0.393 (0.026)	0.459 (0.028)	16.785	160073	0.150818	0.436647
	Streptococcus	0.378 (0.044)	0.425 (0.045)	12.408	166712	0.792542	0.914316
	Flavonifractor	0.363 (0.020)	0.432 (0.021)	19.06	150276	0.001675	0.026803
	Clostridium XlVb	0.363 (0.021)	0.430 (0.025)	18.511	158602	0.092329	0.389573
	unclassified Prevotellaceae (family)	0.343 (0.055)	0.431 (0.068)	25.948	163221	0.248071	0.491944
	Butyricicoccus	0.297 (0.019)	0.242 (0.013)	-18.4	176582	0.141486	0.436647
	Akkermansia	0.293 (0.033)	0.301 (0.033)	2.823	173014	0.378552	0.648947
	unclassified Erysipelotrichaceae (family)	0.289 (0.020)	0.327 (0.030)	13.205	168960	0.89369	0.941911
	Catenibacterium	0.287 (0.034)	0.289 (0.040)	0.48	171778	0.428829	0.652754
	unclassified Enterobacteriaceae (family)	0.280 (0.042)	0.501 (0.072)	78.77	158692	0.052586	0.315517
	Veillonella	0.273 (0.071)	0.115 (0.027)	-57.87	167904	0.947446	0.957419
	Clostridium sensu stricto	0.272 (0.032)	0.245 (0.035)	-9.906	176692	0.11033	0.392284
	Coprobacter	0.267 (0.020)	0.267 (0.040)	-0.09	172552	0.429557	0.652754
	Mitsuokella	0.266 (0.047)	0.313 (0.058)	17.676	171183	0.394199	0.652754
	Megasphaera	0.246 (0.056)	0.258 (0.051)	4.926	166604	0.615393	0.820524
	Haemophilus	0.241 (0.031)	0.186 (0.029)	-22.709	184527	0.001438	0.026803
	Catabacter	0.239 (0.018)	0.206 (0.019)	-13.884	177293	0.107639	0.392284
	Pseudoflavonifractor	0.234 (0.014)	0.272 (0.016)	16.233	159943	0.147216	0.436647
	Desulfovibrio	0.226 (0.027)	0.241 (0.028)	6.335	165990	0.614355	0.820524
	unclassified Burkholderiales (order)	0.223 (0.027)	0.188 (0.028)	-15.571	173379	0.228975	0.488479
	Dorea	0.208 (0.013)	0.209 (0.014)	0.24	175732	0.181422	0.451801
	Citrobacter	0.193 (0.031)	0.204 (0.036)	5.599	166542	0.709659	0.914316
	Acidaminococcus	0.188 (0.036)	0.269 (0.042)	43.103	163210	0.159194	0.436647
	unclassified Rikenellaceae (family)	0.177 (0.031)	0.276 (0.050)	55.893	168671	0.889688	0.941911
	Eggerthella	0.168 (0.014)	0.174 (0.013)	3.926	164615	0.52328	0.738749
	Eisenbergiella	0.165 (0.021)	0.119 (0.020)	-27.675	174414	0.224207	0.488479
	unclassified Desulfovibrionaceae (family)	0.142 (0.017)	0.110 (0.015)	-22.994	175302	0.103712	0.392284
	unclassified Coriobacteriaceae (family)	0.113 (0.010)	0.092 (0.008)	-19.032	181164	0.019006	0.165869
	Olsenella	0.102 (0.028)	0.079 (0.009)	-22.89	172188	0.432774	0.652754
	Intestinibacter	0.092 (0.010)	0.066 (0.008)	-28.389	180868	0.010174	0.113037
	Anaerovorax	0.088 (0.009)	0.130 (0.015)	47.323	162252	0.285181	0.516554
	Clostridium XVIII	0.085 (0.009)	0.117 (0.013)	38.64	160996	0.17418	0.451801
	Slackia	0.085 (0.010)	0.082 (0.011)	-3.284	173738	0.271834	0.501847
	Victivallis	0.083 (0.010)	0.073 (0.009)	-11.745	171822	0.470081	0.683754
	Sporobacter	0.081 (0.010)	0.093 (0.013)	14.654	168246	0.992095	0.992095
	Intestinimonas	0.078 (0.005)	0.068 (0.005)	-13.248	178263	0.069293	0.350114
	Solobacterium	0.075 (0.013)	0.049 (0.009)	-35.093	175062	0.061993	0.350076
	Romboutsia	0.059 (0.010)	0.047 (0.008)	-19.697	178372	0.031974	0.236119
	Anaerostipes	0.059 (0.007)	0.064 (0.008)	8.27	159542	0.093335	0.389573
	Holdemania	0.053 (0.004)	0.050 (0.004)	-4.58	170652	0.655572	0.862121
	Turicibacter	0.052 (0.007)	0.044 (0.006)	-14.595	172046	0.418301	0.652754
	Senegalimassilia	0.048 (0.009)	0.053 (0.009)	9.617	163058	0.257094	0.49362
	Ethanoligenens	0.035 (0.003)	0.037 (0.004)	5.986	168826	0.902665	0.941911
	Oxalobacter	0.034 (0.003)	0.035 (0.003)	1.949	167856	0.942508	0.957419
	unclassified Clostridiales Incertae Sedis XII (family)	0.031 (0.003)	0.028 (0.003)	-10.084	173169	0.220817	0.488479
	Coraliomargarita	0.026 (0.005)	0.039 (0.008)	50.663	171188	0.411192	0.652754
	Adlercreutzia	0.022 (0.003)	0.017 (0.002)	-21.66	174207	0.183544	0.451801
	Dialister	0.020 (0.005)	0.031 (0.012)	53.26	167139	0.785032	0.914316
	Howardella	0.019 (0.002)	0.015 (0.002)	-20.255	176942	0.040406	0.277072
	Gordonibacter	0.014 (0.002)	0.015 (0.002)	7.223	166981	0.766802	0.914316
	Fusibacter	0.009 (0.001)	0.012 (0.002)	22.936	164708	0.307267	0.536321
	Coprobacillus	0.008 (0.002)	0.018 (0.004)	118.277	162790	0.137698	0.436647
	Mogibacterium	0.008 (0.002)	0.013 (0.002)	60.744	156080	0.000812	0.02108
	Bifidobacterium	0.006 (0.001)	0.005 (0.001)	-16.109	171551	0.269998	0.501847
	unclassified Streptophyta (family)	0.005 (0.001)	0.006 (0.001)	6.41	163582	0.153774	0.436647
	Anaerofilum	0.005 (0.001)	0.005 (0.001)	-1.347	168802	0.859361	0.937485
	Actinomyces	0.003 (0.000)	0.006 (0.001)	87.31	162160	0.078909	0.378762

## Sheet: Tab. S3
	Tab. S3: Genus level comparison of gallstone carriers and controls
	All taxa at genus level that were present in at least ten percent of all individuals, comparing microbial abundance between gallstone carriers (GC, n=404) and controls (n=404). The order of the taxa corresponds to their mean relative abundance in controls. Statistical significance was assessed by the Mann-Whitney test (MW). Resulting p-values were adjusted by the method of Benjamini and Hochberg …
		Controls (%)	GC (%)	Relative difference (%)	W-Statistic	p-value	q-value
		mean (sem)	mean (sem)	(GC/Controls-1) x 100
	Bacteroides	18.395 (0.564)	17.010 (0.502)	-7.531	86637.5	0.129504	0.85312
	Prevotella	8.357 (0.580)	8.394 (0.581)	0.45	81439.5	0.958671	0.99036
	Faecalibacterium	6.914 (0.262)	6.711 (0.229)	-2.942	81810	0.951562	0.99036
	unclassified Ruminococcaceae (family)	6.692 (0.213)	7.144 (0.209)	6.763	76257.5	0.106781	0.85312
	unclassified Lachnospiraceae (family)	6.550 (0.189)	6.843 (0.194)	4.461	77134	0.177465	0.85312
	Alistipes	4.325 (0.208)	4.230 (0.185)	-2.179	80372	0.709545	0.968259
	Oscillibacter	3.332 (0.142)	3.414 (0.124)	2.445	77147.5	0.178776	0.85312
	Parasutterella	3.280 (0.203)	3.045 (0.190)	-7.142	82557.5	0.774607	0.968259
	unclassified Clostridiales (order)	3.000 (0.210)	3.166 (0.204)	5.52	78744	0.387961	0.968259
	Ruminococcus	2.461 (0.153)	2.469 (0.139)	0.335	79991.5	0.626049	0.968259
	Parabacteroides	2.418 (0.111)	2.552 (0.114)	5.547	79835	0.592996	0.968259
	Sutterella	2.034 (0.158)	1.691 (0.146)	-16.856	85711	0.193714	0.85312
	Roseburia	1.904 (0.089)	1.865 (0.090)	-2.028	84158.5	0.442047	0.968259
	unclassified Firmicutes (phylum)	1.405 (0.113)	1.421 (0.106)	1.175	82263.5	0.843431	0.99036
	unclassified Bacteroidales (order)	1.166 (0.103)	1.532 (0.139)	31.364	77720.5	0.215525	0.85312
	Subdoligranulum	1.139 (0.069)	1.236 (0.066)	8.516	77689.5	0.23746	0.867642
	Clostridium XlVa	1.089 (0.088)	0.885 (0.070)	-18.773	87339.5	0.084016	0.85312
	Barnesiella	0.993 (0.077)	1.033 (0.079)	4.12	82226.5	0.849881	0.99036
	Clostridium IV	0.959 (0.076)	1.036 (0.085)	8.017	78882.5	0.41132	0.968259
	Holdemanella	0.875 (0.090)	0.773 (0.080)	-11.749	83759.5	0.4937	0.968259
	unclassified Porphyromonadaceae (family)	0.875 (0.098)	0.896 (0.099)	2.31	79719.5	0.520633	0.968259
	Collinsella	0.859 (0.079)	0.884 (0.089)	2.958	79786	0.582159	0.968259
	unclassified Bacteroidetes (phylum)	0.820 (0.144)	0.876 (0.116)	6.918	78409	0.255596	0.899318
	Escherichia/Shigella	0.804 (0.098)	0.869 (0.107)	8.061	81803	0.951238	0.99036
	Ruminococcus2	0.786 (0.038)	0.877 (0.047)	11.556	78042	0.282409	0.909241
	Coprococcus	0.774 (0.049)	0.732 (0.047)	-5.33	83588	0.550146	0.968259
	unclassified Proteobacteria (phylum)	0.771 (0.088)	0.665 (0.064)	-13.766	77302	0.162723	0.85312
	unclassified Alphaproteobacteria (class)	0.735 (0.101)	0.697 (0.078)	-5.135	77038	0.115468	0.85312
	Phascolarctobacterium	0.657 (0.067)	0.646 (0.074)	-1.669	83447	0.536924	0.968259
	Alloprevotella	0.633 (0.090)	0.552 (0.085)	-12.752	82500	0.73902	0.968259
	Odoribacter	0.590 (0.057)	0.565 (0.036)	-4.224	80991.5	0.852423	0.99036
	Fusicatenibacter	0.588 (0.051)	0.567 (0.046)	-3.54	81796.5	0.954736	0.99036
	Blautia	0.580 (0.051)	0.742 (0.067)	27.946	78307.5	0.319307	0.965499
	unclassified Bacteria (kingdom)	0.533 (0.065)	0.682 (0.099)	27.895	79498.5	0.504394	0.968259
	Paraprevotella	0.458 (0.053)	0.446 (0.047)	-2.708	79026.5	0.363095	0.968259
	Anaerotruncus	0.446 (0.037)	0.468 (0.035)	5.092	79655	0.555545	0.968259
	unclassified Clostridia (class)	0.438 (0.053)	0.486 (0.052)	11.022	80516	0.723714	0.968259
	Streptococcus	0.434 (0.065)	0.367 (0.050)	-15.56	86702	0.120882	0.85312
	unclassified Enterobacteriaceae (family)	0.427 (0.073)	0.468 (0.080)	9.531	78277.5	0.230135	0.867642
	Bilophila	0.392 (0.034)	0.421 (0.034)	7.386	77463	0.20751	0.85312
	Flavonifractor	0.385 (0.028)	0.340 (0.020)	-11.754	82602	0.764473	0.968259
	Butyricimonas	0.385 (0.030)	0.431 (0.029)	12.173	76049.5	0.087822	0.85312
	Mitsuokella	0.372 (0.065)	0.342 (0.081)	-7.955	83920	0.274454	0.909241
	unclassified Prevotellaceae (family)	0.351 (0.082)	0.511 (0.107)	45.359	79912.5	0.500783	0.968259
	Butyrivibrio	0.342 (0.060)	0.449 (0.084)	31.071	81391	0.91767	0.99036
	Megasphaera	0.331 (0.058)	0.231 (0.055)	-30.366	83483.5	0.36084	0.968259
	Akkermansia	0.327 (0.048)	0.320 (0.047)	-2.162	81528.5	0.979935	0.99036
	Clostridium XlVb	0.325 (0.023)	0.331 (0.023)	1.92	81317.5	0.930246	0.99036
	Butyricicoccus	0.304 (0.036)	0.279 (0.021)	-8.129	85136.5	0.287129	0.909241
	unclassified Erysipelotrichaceae (family)	0.299 (0.027)	0.314 (0.028)	4.747	80427.5	0.72126	0.968259
	Catenibacterium	0.290 (0.049)	0.264 (0.040)	-9.038	83188	0.550999	0.968259
	unclassified Rikenellaceae (family)	0.286 (0.057)	0.291 (0.060)	1.722	83250.5	0.411706	0.968259
	Coprobacter	0.253 (0.025)	0.229 (0.020)	-9.462	81362	0.938823	0.99036
	Pseudoflavonifractor	0.241 (0.017)	0.224 (0.017)	-7.329	84009.5	0.467351	0.968259
	Acidaminococcus	0.240 (0.048)	0.126 (0.035)	-47.337	84736	0.119307	0.85312
	Desulfovibrio	0.229 (0.032)	0.222 (0.030)	-2.934	81143	0.859977	0.99036
	unclassified Burkholderiales (order)	0.218 (0.041)	0.150 (0.024)	-31.023	81889.5	0.906412	0.99036
	Dorea	0.217 (0.022)	0.224 (0.018)	2.985	81172	0.894299	0.99036
	Clostridium sensu stricto	0.217 (0.042)	0.437 (0.117)	101.862	77664	0.199976	0.85312
	Catabacter	0.208 (0.018)	0.247 (0.026)	18.786	77388.5	0.200592	0.85312
	Haemophilus	0.185 (0.031)	0.255 (0.051)	37.88	82998.5	0.640333	0.968259
	Eggerthella	0.176 (0.017)	0.206 (0.020)	16.526	81516.5	0.977691	0.99036
	unclassified Desulfovibrionaceae (family)	0.170 (0.022)	0.118 (0.016)	-30.622	86144.5	0.0816	0.85312
	Eisenbergiella	0.135 (0.020)	0.175 (0.029)	29.633	83148	0.601017	0.968259
	Olsenella	0.126 (0.020)	0.086 (0.012)	-31.398	82641	0.72579	0.968259
	Anaerovorax	0.123 (0.017)	0.060 (0.007)	-50.727	85808.5	0.19001	0.85312
	Veillonella	0.122 (0.038)	0.119 (0.040)	-2.739	86805	0.042545	0.85312
	Citrobacter	0.104 (0.019)	0.188 (0.034)	82.066	80052.5	0.527466	0.968259
	Sporobacter	0.102 (0.016)	0.075 (0.012)	-26.67	85014.5	0.192389	0.85312
	Clostridium XVIII	0.099 (0.012)	0.101 (0.016)	1.702	83621	0.513261	0.968259
	unclassified Coriobacteriaceae (family)	0.097 (0.011)	0.102 (0.011)	6.077	80825.5	0.808492	0.99036
	Victivallis	0.096 (0.014)	0.082 (0.015)	-14.826	83361	0.551605	0.968259
	Intestinibacter	0.092 (0.016)	0.091 (0.013)	-0.917	81507	0.971951	0.99036
	Slackia	0.082 (0.010)	0.075 (0.009)	-8.948	80437	0.690166	0.968259
	Intestinimonas	0.076 (0.007)	0.073 (0.008)	-4.899	82545	0.77077	0.968259
	Romboutsia	0.072 (0.012)	0.052 (0.008)	-27.392	87420.5	0.037531	0.85312
	Turicibacter	0.060 (0.010)	0.175 (0.115)	191.766	83105	0.589199	0.968259
	Senegalimassilia	0.056 (0.008)	0.056 (0.009)	1.113	79648.5	0.474233	0.968259
	Anaerostipes	0.051 (0.006)	0.057 (0.009)	11.878	85912	0.14669	0.85312
	Dialister	0.049 (0.017)	0.041 (0.011)	-15.84	85282	0.125941	0.85312
	Coraliomargarita	0.047 (0.019)	0.024 (0.006)	-48.372	82577.5	0.654952	0.968259
	Solobacterium	0.047 (0.010)	0.056 (0.012)	17.786	78296.5	0.119837	0.85312
	Holdemania	0.041 (0.003)	0.044 (0.003)	7.983	80195	0.655504	0.968259
	Oxalobacter	0.034 (0.004)	0.038 (0.005)	10.435	79686.5	0.49611	0.968259
	Ethanoligenens	0.032 (0.003)	0.038 (0.005)	15.385	82810	0.680785	0.968259
	Coprobacillus	0.027 (0.013)	0.016 (0.005)	-42.332	81584.5	0.99086	0.99086
	unclassified Clostridiales Incertae Sedis XII (family)	0.025 (0.003)	0.033 (0.004)	30.418	79847.5	0.450162	0.968259
	Adlercreutzia	0.019 (0.003)	0.023 (0.004)	24.566	82556.5	0.714093	0.968259
	Howardella	0.016 (0.002)	0.019 (0.003)	17.458	80681	0.709237	0.968259
	Gordonibacter	0.013 (0.002)	0.011 (0.001)	-18.785	83689	0.369706	0.968259
	Fusibacter	0.013 (0.002)	0.012 (0.002)	-6.102	81009	0.756495	0.968259
	Bifidobacterium	0.010 (0.003)	0.007 (0.001)	-33.252	79610.5	0.325221	0.965499
	Mogibacterium	0.008 (0.001)	0.010 (0.002)	20.308	82303.5	0.740825	0.968259
	Actinomyces	0.006 (0.001)	0.006 (0.001)	-9.6	84074	0.21241	0.85312
	Anaerofilum	0.005 (0.001)	0.006 (0.001)	27.957	81818.5	0.914406	0.99036

## Sheet: Tab. S4
	Tab. S4: Presence-absence comparison of gut microbiota between individuals post-cholecystectomy and controls
	All taxa at genus level that were present in at least ten percent of all individuals, comparing microbial presence data between individuals post-cholecystectomy (PCE, n=580) and controls (n=580). The order of the taxa corresponds to the respective taxon presence in controls. Statistical significance was assessed by Fisher's exact test. Resulting p-values were adjusted by the method of Benjamini a…
		Controls	PCE	Odds ratio	p-value	q-value
		% present	% present	(confidence interval)
	Bacteroides	100	99.66	0.00 (0.00-5.32)	0.499569	0.79461
	unclassified Lachnospiraceae (family)	100	99.83	0.00 (0.00-39.00)	1	1
	unclassified Ruminococcaceae (family)	99.66	99.83	2.00 (0.10-118.32)	1	1
	Oscillibacter	99.14	99.14	1.00 (0.23-4.37)	1	1
	Roseburia	98.28	97.07	0.58 (0.24-1.36)	0.242209	0.638891
	Alistipes	97.59	97.59	1.00 (0.44-2.29)	1	1
	Faecalibacterium	97.24	95.69	0.63 (0.31-1.24)	0.20284	0.638891
	Ruminococcus2	96.55	95.34	0.73 (0.38-1.37)	0.371784	0.673419
	Clostridium IV	95.86	95	0.82 (0.45-1.48)	0.574207	0.86131
	Clostridium XlVa	95.17	97.07	1.68 (0.88-3.31)	0.127535	0.601345
	unclassified Firmicutes (phylum)	93.45	92.41	0.85 (0.53-1.37)	0.567034	0.86131
	Subdoligranulum	93.28	89.83	0.64 (0.41-0.99)	0.044404	0.426277
	unclassified Clostridiales (order)	92.76	91.38	0.83 (0.53-1.30)	0.447059	0.752941
	Flavonifractor	92.76	94.48	1.34 (0.81-2.22)	0.279498	0.638891
	Ruminococcus	92.07	89.83	0.76 (0.50-1.16)	0.219306	0.638891
	Clostridium XlVb	91.55	88.79	0.73 (0.48-1.10)	0.13874	0.601345
	Butyricicoccus	91.21	88.97	0.78 (0.52-1.17)	0.238305	0.638891
	Parabacteroides	91.03	91.38	1.04 (0.68-1.60)	0.917481	1
	Blautia	90.34	90.69	1.04 (0.69-1.57)	0.920222	1
	Pseudoflavonifractor	88.1	84.83	0.76 (0.53-1.07)	0.122164	0.601345
	Coprococcus	87.93	85.86	0.83 (0.58-1.19)	0.338522	0.638891
	Parasutterella	87.07	83.79	0.77 (0.54-1.08)	0.13395	0.601345
	Fusicatenibacter	86.9	85.69	0.90 (0.64-1.28)	0.608596	0.898849
	Odoribacter	85.52	83.28	0.84 (0.61-1.17)	0.331603	0.638891
	Anaerotruncus	83.79	81.38	0.85 (0.62-1.16)	0.314174	0.638891
	Collinsella	83.62	80	0.78 (0.57-1.07)	0.127814	0.601345
	unclassified Erysipelotrichaceae (family)	81.9	81.9	1.00 (0.73-1.36)	1	1
	Catabacter	74.66	72.59	0.90 (0.69-1.18)	0.463665	0.767445
	Streptococcus	74.31	75.34	1.06 (0.80-1.39)	0.735207	0.994082
	Bilophila	74.31	74.48	1.01 (0.77-1.33)	1	1
	Dorea	73.45	68.97	0.80 (0.62-1.04)	0.104923	0.601345
	Barnesiella	70.86	68.45	0.89 (0.69-1.16)	0.406431	0.709406
	Eggerthella	68.62	68.79	1.01 (0.78-1.30)	1	1
	Butyricimonas	67.24	66.21	0.95 (0.74-1.23)	0.755402	0.999497
	Anaerovorax	64.31	63.28	0.96 (0.75-1.22)	0.760034	0.999497
	unclassified Coriobacteriaceae (family)	64.31	57.07	0.74 (0.58-0.94)	0.013676	0.218818
	Intestinimonas	63.1	60.17	0.88 (0.69-1.13)	0.334004	0.638891
	Prevotella	61.38	63.45	1.09 (0.86-1.40)	0.504908	0.79461
	Holdemania	60.17	57.07	0.88 (0.69-1.12)	0.310844	0.638891
	Coprobacter	59.66	58.79	0.96 (0.76-1.23)	0.811128	1
	Akkermansia	58.62	54.66	0.85 (0.67-1.08)	0.192407	0.638891
	unclassified Bacteria (kingdom)	58.62	50.52	0.72 (0.57-0.91)	0.006651	0.158203
	Escherichia/Shigella	57.93	68.97	1.61 (1.26-2.07)	0.00012	0.011524
	Sutterella	53.45	54.31	1.04 (0.82-1.31)	0.813757	1
	Holdemanella	53.28	48.79	0.84 (0.66-1.06)	0.141972	0.601345
	unclassified Bacteroidales (order)	52.76	48.28	0.84 (0.66-1.06)	0.142036	0.601345
	Clostridium sensu stricto	51.72	46.72	0.82 (0.65-1.04)	0.100049	0.601345
	unclassified Proteobacteria (phylum)	49.14	45.86	0.88 (0.69-1.11)	0.289906	0.638891
	unclassified Clostridia (class)	48.62	44.48	0.85 (0.67-1.07)	0.175764	0.638891
	Haemophilus	47.24	37.07	0.66 (0.52-0.84)	0.000557	0.026752
	Clostridium XVIII	46.9	50.17	1.14 (0.90-1.45)	0.290302	0.638891
	unclassified Porphyromonadaceae (family)	43.28	41.9	0.95 (0.74-1.20)	0.677687	0.956059
	Eisenbergiella	42.59	41.03	0.94 (0.74-1.19)	0.633948	0.921376
	Phascolarctobacterium	42.41	41.55	0.97 (0.76-1.23)	0.811921	1
	Olsenella	42.41	39.48	0.89 (0.70-1.13)	0.339411	0.638891
	Anaerostipes	41.72	45	1.14 (0.90-1.45)	0.286222	0.638891
	Ethanoligenens	41.72	41.9	1.01 (0.79-1.28)	1	1
	Slackia	41.21	38.1	0.88 (0.69-1.12)	0.30756	0.638891
	Victivallis	40.17	37.76	0.90 (0.71-1.15)	0.433828	0.743706
	Intestinibacter	40	33.45	0.75 (0.59-0.96)	0.024167	0.33143
	unclassified Alphaproteobacteria (class)	38.97	39.83	1.04 (0.81-1.32)	0.81007	1
	Romboutsia	35.34	29.48	0.76 (0.59-0.99)	0.038372	0.412949
	unclassified Enterobacteriaceae (family)	33.97	38.28	1.21 (0.94-1.54)	0.142338	0.601345
	Turicibacter	33.45	31.72	0.92 (0.72-1.19)	0.572922	0.86131
	Paraprevotella	33.1	33.79	1.03 (0.80-1.33)	0.851917	1
	Oxalobacter	32.59	33.1	1.02 (0.80-1.32)	0.900508	1
	unclassified Bacteroidetes (phylum)	32.07	28.62	0.85 (0.66-1.10)	0.224948	0.638891
	Adlercreutzia	29.48	26.55	0.86 (0.66-1.13)	0.295519	0.638891
	Sporobacter	29.31	29.48	1.01 (0.78-1.31)	1	1
	Catenibacterium	29.14	27.07	0.90 (0.69-1.18)	0.472476	0.768775
	unclassified Desulfovibrionaceae (family)	27.41	23.45	0.81 (0.62-1.07)	0.137915	0.601345
	Veillonella	27.24	27.59	1.02 (0.78-1.33)	0.947529	1
	Senegalimassilia	26.9	29.83	1.16 (0.89-1.50)	0.297314	0.638891
	Howardella	26.55	21.21	0.74 (0.56-0.99)	0.038714	0.412949
	Citrobacter	26.21	27.59	1.07 (0.82-1.40)	0.643044	0.921376
	unclassified Burkholderiales (order)	26.03	22.93	0.85 (0.64-1.12)	0.245685	0.638891
	Desulfovibrio	25.17	26.38	1.07 (0.81-1.40)	0.687167	0.956059
	unclassified Prevotellaceae (family)	22.93	26.21	1.19 (0.91-1.57)	0.219538	0.638891
	unclassified Clostridiales Incertae Sedis XII (family)	22.59	19.31	0.82 (0.61-1.10)	0.193976	0.638891
	Alloprevotella	22.07	22.24	1.01 (0.76-1.35)	1	1
	Gordonibacter	21.21	22.07	1.05 (0.79-1.41)	0.775523	1
	Butyrivibrio	20.34	14.31	0.65 (0.47-0.90)	0.00824	0.158203
	Dialister	18.62	18.97	1.02 (0.75-1.39)	0.940104	1
	Solobacterium	18.28	14.48	0.76 (0.55-1.05)	0.095523	0.601345
	Coraliomargarita	17.07	14.83	0.85 (0.61-1.17)	0.335899	0.638891
	Mitsuokella	15.52	13.62	0.86 (0.61-1.21)	0.405327	0.709406
	Coprobacillus	14.48	17.59	1.26 (0.91-1.75)	0.173612	0.638891
	unclassified Rikenellaceae (family)	13.79	13.28	0.96 (0.67-1.36)	0.863761	1
	Acidaminococcus	13.62	16.38	1.24 (0.89-1.74)	0.217341	0.638891
	Anaerofilum	13.62	13.45	0.99 (0.69-1.40)	1	1
	Fusibacter	12.76	14.83	1.19 (0.84-1.69)	0.348981	0.644273
	Actinomyces	12.41	15.52	1.30 (0.92-1.84)	0.149708	0.601345
	Mogibacterium	12.24	19.31	1.71 (1.23-2.41)	0.00123	0.039347
	Bifidobacterium	11.55	9.48	0.80 (0.54-1.19)	0.29241	0.638891
	Megasphaera	11.21	12.07	1.09 (0.75-1.58)	0.714306	0.979619
	unclassified Streptophyta (family)	10.69	13.62	1.32 (0.91-1.91)	0.150336	0.601345

## Sheet: Tab. S5
	Tab. S5: Presence-absence comparison of gut microbiota between gallstone carriers and controls
	All taxa at genus level that were present in at least ten percent of all individuals, comparing microbial presence data between gallstone carriers (GC, n=404) and controls (n=404). The order of the taxa corresponds to the respective taxon presence in controls. Statistical significance was assessed by Fisher's exact test. Resulting p-values were adjusted by the method of Benjamini and Hochberg and…
		Controls	GC	Odds ratio	p-value	q-value
		% present	% present	(confidence interval)
	Bacteroides	100	100	0.00 (0.00-Inf)	1	1
	unclassified Lachnospiraceae (family)	100	100	0.00 (0.00-Inf)	1	1
	unclassified Ruminococcaceae (family)	99.5	99.75	2.00 (0.10-118.50)	1	1
	Oscillibacter	99.26	99.26	1.00 (0.13-7.51)	1	1
	Roseburia	99.01	96.78	0.30 (0.07-0.99)	0.046715	0.743011
	Clostridium XlVa	97.03	93.81	0.46 (0.21-0.98)	0.042083	0.743011
	Ruminococcus2	96.53	96.53	1.00 (0.44-2.30)	1	1
	Faecalibacterium	96.29	98.02	1.91 (0.75-5.26)	0.203464	0.946131
	Alistipes	96.04	97.03	1.35 (0.59-3.16)	0.564698	1
	Clostridium IV	94.55	97.28	2.06 (0.94-4.76)	0.074015	0.743011
	unclassified Clostridiales (order)	94.06	94.8	1.15 (0.60-2.22)	0.759352	1
	Subdoligranulum	93.56	92.33	0.83 (0.46-1.47)	0.582973	1
	unclassified Firmicutes (phylum)	92.82	91.83	0.87 (0.50-1.51)	0.692015	1
	Flavonifractor	92.33	92.57	1.04 (0.59-1.81)	1	1
	Ruminococcus	91.34	92.57	1.18 (0.69-2.04)	0.605184	1
	Butyricicoccus	91.09	87.38	0.68 (0.42-1.09)	0.111658	0.763778
	Parabacteroides	89.6	93.81	1.76 (1.02-3.08)	0.040556	0.743011
	Clostridium XlVb	88.61	85.4	0.75 (0.49-1.16)	0.209145	0.946131
	Coprococcus	88.12	84.41	0.73 (0.48-1.11)	0.15227	0.850923
	Parasutterella	87.87	87.62	0.98 (0.63-1.52)	1	1
	Blautia	86.88	88.12	1.12 (0.72-1.74)	0.67064	1
	Fusicatenibacter	85.64	85.89	1.02 (0.67-1.55)	1	1
	Anaerotruncus	84.9	87.38	1.23 (0.81-1.88)	0.35956	1
	Collinsella	84.16	84.16	1.00 (0.67-1.49)	1	1
	Odoribacter	83.42	86.39	1.26 (0.84-1.90)	0.279737	1
	unclassified Erysipelotrichaceae (family)	81.19	83.42	1.17 (0.80-1.70)	0.460949	1
	Pseudoflavonifractor	79.95	80.45	1.03 (0.72-1.48)	0.929679	1
	Streptococcus	76.24	70.05	0.73 (0.53-1.01)	0.056641	0.743011
	Catabacter	74.5	79.7	1.34 (0.95-1.90)	0.093854	0.743011
	Bilophila	72.28	75.99	1.21 (0.87-1.69)	0.260677	1
	Dorea	72.28	70.54	0.92 (0.67-1.26)	0.640439	1
	Barnesiella	70.05	67.08	0.87 (0.64-1.19)	0.404565	1
	Eggerthella	66.58	66.58	1.00 (0.74-1.35)	1	1
	Prevotella	64.85	64.11	0.97 (0.72-1.31)	0.883133	1
	Butyricimonas	63.86	69.8	1.31 (0.96-1.77)	0.085596	0.743011
	unclassified Coriobacteriaceae (family)	62.13	62.62	1.02 (0.76-1.37)	0.942116	1
	Intestinimonas	60.89	60.64	0.99 (0.74-1.33)	1	1
	Anaerovorax	60.15	59.16	0.96 (0.72-1.28)	0.829688	1
	Coprobacter	58.66	58.91	1.01 (0.76-1.35)	1	1
	Escherichia/Shigella	56.68	56.93	1.01 (0.76-1.35)	1	1
	Sutterella	56.19	52.72	0.87 (0.65-1.16)	0.358455	1
	Holdemania	55.94	55.2	0.97 (0.73-1.29)	0.887407	1
	Holdemanella	54.46	51.98	0.91 (0.68-1.21)	0.525746	1
	unclassified Bacteria (kingdom)	53.71	55.69	1.08 (0.81-1.44)	0.620832	1
	Akkermansia	52.48	53.71	1.05 (0.79-1.40)	0.77798	1
	unclassified Bacteroidales (order)	50.99	54.7	1.16 (0.87-1.55)	0.323823	1
	unclassified Clostridia (class)	49.75	48.02	0.93 (0.70-1.24)	0.672859	1
	Clostridium XVIII	49.5	47.03	0.91 (0.68-1.21)	0.526356	1
	Clostridium sensu stricto	47.03	49.26	1.09 (0.82-1.45)	0.573281	1
	unclassified Proteobacteria (phylum)	45.3	51.98	1.31 (0.98-1.74)	0.067179	0.743011
	Anaerostipes	45.05	37.87	0.74 (0.56-0.99)	0.045485	0.743011
	Phascolarctobacterium	42.82	41.34	0.94 (0.70-1.26)	0.721644	1
	Haemophilus	42.82	41.09	0.93 (0.70-1.24)	0.668876	1
	Eisenbergiella	41.58	39.11	0.90 (0.67-1.21)	0.51871	1
	Victivallis	41.09	39.6	0.94 (0.70-1.26)	0.719964	1
	Olsenella	40.35	40.35	1.00 (0.75-1.34)	1	1
	Ethanoligenens	39.6	38.86	0.97 (0.72-1.30)	0.885435	1
	Slackia	39.36	40.59	1.05 (0.79-1.41)	0.773928	1
	unclassified Porphyromonadaceae (family)	38.86	41.34	1.11 (0.83-1.48)	0.518289	1
	Intestinibacter	36.88	35.89	0.96 (0.71-1.29)	0.826386	1
	Romboutsia	36.88	30.69	0.76 (0.56-1.03)	0.074152	0.743011
	unclassified Alphaproteobacteria (class)	35.64	41.09	1.26 (0.94-1.69)	0.128636	0.763778
	Paraprevotella	33.66	37.38	1.18 (0.87-1.59)	0.303411	1
	Turicibacter	33.66	32.18	0.94 (0.69-1.27)	0.708209	1
	Oxalobacter	33.66	36.14	1.11 (0.83-1.51)	0.506566	1
	unclassified Bacteroidetes (phylum)	32.67	36.39	1.18 (0.87-1.59)	0.30026	1
	unclassified Enterobacteriaceae (family)	30.69	35.4	1.24 (0.91-1.68)	0.178169	0.940336
	Senegalimassilia	30.2	33.17	1.15 (0.84-1.56)	0.405558	1
	Alloprevotella	29.95	29.21	0.97 (0.71-1.32)	0.877503	1
	Catenibacterium	29.95	27.48	0.89 (0.65-1.22)	0.484077	1
	unclassified Desulfovibrionaceae (family)	29.95	24.75	0.77 (0.56-1.06)	0.114358	0.763778
	Sporobacter	29.46	25.74	0.83 (0.60-1.14)	0.270528	1
	Veillonella	29.21	23.02	0.73 (0.52-1.01)	0.05444	0.743011
	Desulfovibrio	27.97	28.47	1.02 (0.75-1.41)	0.937708	1
	Adlercreutzia	27.72	25.99	0.92 (0.66-1.27)	0.633955	1
	Dialister	24.5	19.31	0.74 (0.52-1.04)	0.088744	0.743011
	unclassified Prevotellaceae (family)	24.01	25.74	1.10 (0.79-1.53)	0.62542	1
	Howardella	23.51	24.5	1.06 (0.75-1.48)	0.804891	1
	Citrobacter	22.77	24.01	1.07 (0.76-1.50)	0.739631	1
	unclassified Burkholderiales (order)	21.78	21.53	0.99 (0.70-1.40)	1	1
	Gordonibacter	21.29	18.81	0.86 (0.60-1.23)	0.429112	1
	unclassified Clostridiales Incertae Sedis XII (family)	19.55	21.04	1.10 (0.77-1.57)	0.661956	1
	Mitsuokella	17.33	14.6	0.82 (0.55-1.21)	0.336848	1
	Coraliomargarita	17.33	16.58	0.95 (0.65-1.39)	0.851325	1
	Mogibacterium	16.34	15.1	0.91 (0.61-1.35)	0.69915	1
	Acidaminococcus	15.84	12.38	0.75 (0.49-1.14)	0.188755	0.943774
	Megasphaera	15.84	13.86	0.86 (0.57-1.28)	0.488742	1
	Butyrivibrio	15.59	15.59	1.00 (0.67-1.49)	1	1
	unclassified Rikenellaceae (family)	15.1	12.87	0.83 (0.55-1.26)	0.417196	1
	Actinomyces	15.1	12.13	0.78 (0.51-1.19)	0.259069	1
	Solobacterium	14.11	18.32	1.36 (0.92-2.03)	0.126485	0.763778
	Coprobacillus	14.11	14.11	1.00 (0.66-1.52)	1	1
	Anaerofilum	13.37	13.12	0.98 (0.64-1.50)	1	1
	Bifidobacterium	13.12	15.84	1.25 (0.83-1.89)	0.317455	1
	Fusibacter	12.38	13.37	1.09 (0.71-1.69)	0.752778	1

## Sheet: Tab. S6
	Tab. S6: Comparison of predicted metagenomic profiles between individuals post-cholecystectomy and controls
	All predicted metagenomic microbial pathways that were present in at least ten percent of all individuals, comparing microbial abundance between individuals post-cholecystectomy (PCE, n=580) and controls (n=580). The order of the pathways corresponds to their mean predicted genetic read counts. Statistical significance was assessed by the Mann-Whitney test (MW). Resulting p-values were adjusted b…
		Controls (%)	PCE (%)	Relative difference (%)	W-Statistic	p-value	q-value
		mean (sem)	mean (sem)	(PCE/Controls-1) x 100
	pentose phosphate pathway (non-oxidative branch)	11337.650 (53.246)	11395.824 (55.029)	0.513	165356	0.618185	0.808955
	gondoate biosynthesis (anaerobic)	10399.364 (57.363)	10459.005 (59.487)	0.574	164981	0.572647	0.776356
	L-isoleucine biosynthesis II	9876.546 (47.345)	9931.760 (46.658)	0.559	164912	0.564445	0.771411
	cis-vaccenate biosynthesis	9872.614 (47.400)	9911.078 (49.303)	0.39	165791	0.672897	0.836245
	superpathway of pyrimidine nucleobases salvage	9574.494 (43.345)	9523.173 (43.446)	-0.536	174492	0.27011	0.490199
	L-isoleucine biosynthesis IV	9447.878 (42.976)	9485.989 (42.923)	0.403	165659	0.656093	0.830406
	adenosine ribonucleotides de novo biosynthesis	9321.150 (39.155)	9330.625 (39.688)	0.102	167869	0.953803	0.973674
	pyruvate fermentation to isobutanol (engineered)	9311.045 (51.648)	9413.093 (49.385)	1.096	162240	0.296201	0.513116
	superpathway of adenosine nucleotides de novo biosynthesis I	9161.709 (46.350)	9226.824 (46.964)	0.711	163688	0.42906	0.661676
	glycolysis III (from glucose)	9126.041 (44.213)	9181.225 (45.300)	0.605	165824	0.677124	0.83805
	L-isoleucine biosynthesis I (from threonine)	9060.108 (43.534)	9104.281 (42.333)	0.488	165257	0.606009	0.796403
	L-valine biosynthesis	9060.108 (43.534)	9104.281 (42.333)	0.488	165257	0.606009	0.796403
	CDP-diacylglycerol biosynthesis I	9025.438 (39.624)	8998.728 (39.789)	-0.296	171348	0.581146	0.778663
	CDP-diacylglycerol biosynthesis II	9025.438 (39.624)	8998.728 (39.789)	-0.296	171348	0.581146	0.778663
	Calvin-Benson-Bassham cycle	8953.925 (39.117)	8987.165 (38.815)	0.371	165767	0.669829	0.836245
	starch degradation V	8909.780 (63.266)	8894.025 (60.149)	-0.177	169436	0.828547	0.901237
	L-lysine biosynthesis III	8853.711 (39.203)	8881.638 (39.542)	0.315	166496	0.765246	0.880803
	superpathway of adenosine nucleotides de novo biosynthesis II	8830.836 (45.666)	8893.832 (46.077)	0.713	163929	0.454124	0.686187
	superpathway of L-threonine biosynthesis	8798.107 (41.040)	8825.350 (41.775)	0.31	167869	0.953803	0.973674
	adenosine deoxyribonucleotides de novo biosynthesis II	8759.799 (83.954)	8943.616 (83.341)	2.098	157826	0.069014	0.202761
	guanosine deoxyribonucleotides de novo biosynthesis II	8759.799 (83.954)	8943.616 (83.341)	2.098	157826	0.069014	0.202761
	UMP biosynthesis	8745.155 (38.046)	8747.012 (37.737)	0.021	169524	0.816545	0.901237
	superpathway of L-isoleucine biosynthesis I	8735.112 (40.491)	8769.110 (40.469)	0.389	168121	0.989022	0.989301
	glycogen degradation I (bacterial)	8689.547 (51.190)	8628.695 (50.102)	-0.7	175328	0.211537	0.412258
	superpathway of branched amino acid biosynthesis	8653.255 (41.991)	8682.348 (41.067)	0.336	167667	0.925634	0.953431
	5-aminoimidazole ribonucleotide biosynthesis I	8620.265 (38.681)	8662.305 (39.974)	0.488	166150	0.71941	0.850888
	superpathway of aromatic amino acid biosynthesis	8576.818 (37.251)	8551.694 (37.714)	-0.293	170650	0.66766	0.836245
	L-lysine biosynthesis VI	8519.390 (39.606)	8558.717 (40.264)	0.462	166048	0.706079	0.847912
	5-aminoimidazole ribonucleotide biosynthesis II	8459.174 (36.920)	8485.819 (38.098)	0.315	166990	0.832101	0.901237
	superpathway of 5-aminoimidazole ribonucleotide biosynthesis	8459.174 (36.920)	8485.819 (38.098)	0.315	166990	0.832101	0.901237
	L-isoleucine biosynthesis III	8436.673 (41.278)	8471.578 (40.700)	0.414	167122	0.850194	0.914159
	methylerythritol phosphate pathway I	8381.957 (36.982)	8382.755 (38.072)	0.01	169724	0.789432	0.896607
	methylerythritol phosphate pathway II	8381.957 (36.982)	8382.755 (38.072)	0.01	169724	0.789432	0.896607
	inosine-5'-phosphate biosynthesis I	8275.354 (36.203)	8288.346 (37.028)	0.157	168359	0.977835	0.989301
	chorismate biosynthesis from 3-dehydroquinate	8267.477 (36.645)	8266.743 (37.202)	-0.009	168931	0.898112	0.942057
	chorismate biosynthesis I	8248.816 (36.041)	8223.989 (36.751)	-0.301	170751	0.654827	0.830406
	guanosine ribonucleotides de novo biosynthesis	8248.465 (35.721)	8287.182 (37.073)	0.469	165068	0.583069	0.778663
	UDP-N-acetylmuramoyl-pentapeptide biosynthesis II (lysine-containing)	8204.508 (34.884)	8200.986 (35.324)	-0.043	169634	0.801604	0.89853
	UDP-N-acetylmuramoyl-pentapeptide biosynthesis I (meso-diaminopimelate containing)	8199.160 (34.963)	8201.611 (35.518)	0.03	169040	0.883012	0.937687
	dTDP-L-rhamnose biosynthesis I	8194.922 (56.285)	8380.025 (64.528)	2.259	161174	0.218147	0.41414
	glycogen biosynthesis I (from ADP-D-Glucose)	8177.146 (43.051)	8049.603 (45.137)	-1.56	179170	0.054506	0.185103
	peptidoglycan biosynthesis I (meso-diaminopimelate containing)	8100.573 (34.263)	8102.836 (34.850)	0.028	168898	0.902692	0.943973
	tRNA charging	8067.524 (34.070)	8070.499 (34.779)	0.037	168846	0.909914	0.948071
	peptidoglycan biosynthesis III (mycobacteria)	8052.096 (34.215)	8050.326 (34.737)	-0.022	169509	0.818588	0.901237
	pyruvate fermentation to acetate and lactate II	8014.867 (40.873)	7977.427 (41.954)	-0.467	171329	0.58343	0.778663
	superpathway of L-serine and glycine biosynthesis I	8000.185 (35.102)	8067.337 (35.661)	0.839	163235	0.384188	0.615778
	superpathway of phospholipid biosynthesis I (bacteria)	7970.645 (33.689)	7943.674 (33.736)	-0.338	171515	0.561251	0.771411
	superpathway of geranylgeranyl diphosphate biosynthesis II (via MEP)	7946.665 (35.126)	7928.818 (35.753)	-0.225	170875	0.639211	0.818095
	glycolysis I (from glucose 6-phosphate)	7871.191 (55.720)	7998.531 (57.212)	1.618	160767	0.192639	0.390978
	superpathway of L-aspartate and L-asparagine biosynthesis	7856.805 (85.349)	8003.068 (98.198)	1.862	164802	0.551487	0.765499
	L-histidine biosynthesis	7777.394 (39.602)	7837.027 (39.685)	0.767	164394	0.50474	0.719481
	gluconeogenesis I	7738.607 (39.658)	7838.909 (42.679)	1.296	161999	0.277099	0.491785
	incomplete reductive TCA cycle	7704.757 (77.933)	7955.467 (85.494)	3.254	157525	0.061333	0.198464
	coenzyme A biosynthesis I	7489.186 (31.681)	7492.283 (31.947)	0.041	168277	0.989301	0.989301
	fatty acid elongation -- saturated	7410.506 (66.733)	7556.009 (68.412)	1.963	159463	0.125675	0.303566
	phosphatidylglycerol biosynthesis I (plastidic)	7308.361 (37.585)	7236.158 (38.731)	-0.988	174369	0.279586	0.491785
	phosphatidylglycerol biosynthesis II (non-plastidic)	7308.361 (37.585)	7236.158 (38.731)	-0.988	174369	0.279586	0.491785
	adenine and adenosine salvage III	7260.780 (42.716)	7206.501 (42.960)	-0.748	172988	0.401368	0.640322
	urate biosynthesis/inosine 5'-phosphate degradation	7246.626 (44.112)	7275.698 (45.002)	0.401	165711	0.662693	0.835675
	N10-formyl-tetrahydrofolate biosynthesis	7124.596 (34.235)	7167.620 (35.086)	0.604	165153	0.593336	0.785769
	L-arginine biosynthesis IV (archaebacteria)	7045.322 (35.834)	7050.193 (39.010)	0.069	170194	0.726765	0.8537
	L-arginine biosynthesis I (via L-ornithine)	7038.219 (35.930)	7042.318 (39.141)	0.058	170230	0.722034	0.851057
	L-arginine biosynthesis II (acetyl cycle)	6905.243 (37.587)	6896.574 (40.267)	-0.126	170332	0.708686	0.847912
	glycolysis II (from fructose 6-phosphate)	6826.836 (64.492)	6994.119 (66.187)	2.45	158759	0.097968	0.254569
	L-lysine biosynthesis I	6713.907 (36.463)	6696.198 (39.615)	-0.264	168294	0.986924	0.989301
	GDP-mannose biosynthesis	6642.064 (43.517)	6660.719 (46.670)	0.281	167269	0.870437	0.928675
	homolactic fermentation	6630.054 (46.099)	6706.397 (47.185)	1.151	163576	0.417691	0.657193
	flavin biosynthesis I (bacteria and plants)	6574.476 (34.272)	6625.127 (35.692)	0.77	164786	0.549615	0.765499
	L-tryptophan biosynthesis	6377.077 (38.402)	6339.943 (38.087)	-0.582	172905	0.409581	0.650399
	NAD salvage pathway I	6367.346 (33.433)	6370.425 (34.181)	0.048	169861	0.771004	0.884463
	NAD biosynthesis I (from aspartate)	6307.689 (35.366)	6329.969 (34.652)	0.353	166743	0.798489	0.89853
	thiamin salvage II	6266.507 (34.177)	6322.742 (37.105)	0.897	163537	0.413774	0.65403
	L-ornithine biosynthesis	6204.535 (34.536)	6248.822 (33.310)	0.714	164946	0.56848	0.773764
	pantothenate and coenzyme A biosynthesis I	6143.113 (34.725)	6156.370 (35.815)	0.216	168059	0.980352	0.989301
	superpathway of tetrahydrofolate biosynthesis and salvage	6021.952 (37.559)	6095.928 (39.539)	1.228	161456	0.23719	0.44457
	O-antigen building blocks biosynthesis (E. coli)	5964.437 (27.749)	5949.763 (30.136)	-0.246	170478	0.689736	0.84192
	TCA cycle V (2-oxoglutarate:ferredoxin oxidoreductase)	5875.097 (52.062)	6016.645 (54.186)	2.409	159083	0.110045	0.273517
	superpathway of purine nucleotides de novo biosynthesis II	5805.506 (51.886)	5916.633 (53.741)	1.914	161165	0.217558	0.41414
	phosphopantothenate biosynthesis I	5711.162 (40.764)	5740.981 (41.750)	0.522	165789	0.672641	0.836245
	adenosylcobalamin salvage from cobinamide I	5710.346 (35.237)	5675.263 (37.270)	-0.614	169674	0.796188	0.89853
	superpathway of purine nucleotides de novo biosynthesis I	5702.276 (51.860)	5813.476 (53.927)	1.95	161132	0.215408	0.41414
	polyisoprenoid biosynthesis (E. coli)	5641.729 (38.971)	5717.335 (41.156)	1.34	162137	0.287932	0.501323
	adenosylcobalamin salvage from cobinamide II	5603.469 (35.295)	5568.057 (37.394)	-0.632	169946	0.759634	0.877288
	adenosylcobalamin biosynthesis from cobyrinate a,c-diamide I	5577.609 (35.352)	5543.715 (37.457)	-0.608	169739	0.787409	0.896607
	superpathway of pyrimidine ribonucleotides de novo biosynthesis	5573.480 (52.882)	5691.136 (53.234)	2.111	160759	0.192161	0.390978
	6-hydroxymethyl-dihydropterin diphosphate biosynthesis III (Chlamydia)	5529.961 (43.090)	5642.551 (44.990)	2.036	159984	0.14985	0.334246
	galactose degradation I (Leloir pathway)	5502.755 (42.786)	5496.345 (42.277)	-0.116	169384	0.835658	0.901354
	L-glutamate and L-glutamine biosynthesis	5482.859 (50.826)	5325.006 (54.892)	-2.879	179837	0.041379	0.149609
	UDP-N-acetyl-D-glucosamine biosynthesis I	5482.016 (34.634)	5416.990 (37.629)	-1.186	174823	0.245711	0.458038
	superpathway of thiamin diphosphate biosynthesis I	5474.271 (45.493)	5592.722 (48.262)	2.164	160008	0.151044	0.334246
	thiazole biosynthesis I (E. coli)	5388.189 (43.321)	5472.517 (45.261)	1.565	160894	0.200352	0.396771
	S-adenosyl-L-methionine cycle I	5354.946 (42.290)	5310.655 (42.023)	-0.827	171956	0.510355	0.722286
	6-hydroxymethyl-dihydropterin diphosphate biosynthesis I	5335.970 (41.128)	5437.401 (42.274)	1.901	159842	0.142934	0.326843
	superpathway of tetrahydrofolate biosynthesis	5270.214 (36.991)	5348.921 (38.784)	1.493	160535	0.179117	0.376916
	queuosine biosynthesis	5265.870 (43.158)	5337.932 (44.898)	1.368	162323	0.302979	0.517024
	pyrimidine deoxyribonucleosides salvage	5196.101 (34.267)	5189.930 (35.583)	-0.119	170307	0.711949	0.847912
	anhydromuropeptides recycling	5092.498 (56.157)	5172.198 (62.581)	1.565	160227	0.162274	0.356794
	peptidoglycan maturation (meso-diaminopimelate containing)	4956.539 (48.943)	5044.173 (47.237)	1.768	159817	0.141743	0.326843
	superpathway of pyrimidine ribonucleosides salvage	4923.449 (54.827)	5037.082 (57.093)	2.308	161180	0.218541	0.41414
	superpathway of GDP-mannose-derived O-antigen building blocks biosynthesis	4865.422 (45.733)	4957.834 (50.522)	1.899	163168	0.377804	0.608388
	superpathway of guanosine nucleotides de novo biosynthesis II	4815.654 (53.994)	4946.800 (56.846)	2.723	159841	0.142887	0.326843
	D-fructuronate degradation	4787.894 (58.313)	4843.803 (61.950)	1.168	165913	0.688574	0.84192
	mycolate biosynthesis	4770.830 (90.017)	5032.454 (90.882)	5.484	153761	0.011378	0.063979
	mixed acid fermentation	4739.303 (49.133)	4723.473 (48.648)	-0.334	168830	0.912138	0.948071
	oleate biosynthesis IV (anaerobic)	4736.459 (89.287)	4983.050 (89.481)	5.206	154425	0.015758	0.076273
	TCA cycle I (prokaryotic)	4674.888 (53.743)	4843.152 (55.426)	3.599	155172	0.022399	0.09485
	L-arginine biosynthesis III (via N-acetyl-L-citrulline)	4673.192 (51.206)	4860.946 (55.529)	4.018	154429	0.015788	0.076273
	acetylene degradation	4636.587 (48.208)	4514.914 (52.866)	-2.624	177723	0.095086	0.250103
	stearate biosynthesis II (bacteria and plants)	4477.028 (91.458)	4730.523 (91.843)	5.662	154238	0.014395	0.075031
	superpathway of guanosine nucleotides de novo biosynthesis I	4459.417 (52.508)	4589.645 (55.540)	2.92	159772	0.139617	0.326493
	pyrimidine deoxyribonucleotides de novo biosynthesis II	4445.482 (36.518)	4515.501 (37.832)	1.575	162117	0.286344	0.501103
	colanic acid building blocks biosynthesis	4425.656 (34.123)	4477.371 (36.297)	1.169	164401	0.505524	0.719481
	superpathway of pyrimidine deoxyribonucleotides de novo biosynthesis (E. coli)	4414.630 (37.194)	4489.464 (38.580)	1.695	161760	0.259002	0.477243
	sucrose degradation III (sucrose invertase)	4411.341 (49.680)	4485.287 (50.758)	1.676	161776	0.260188	0.477243
	palmitoleate biosynthesis I (from (5Z)-dodec-5-enoate)	4406.795 (88.032)	4649.559 (88.135)	5.509	154333	0.015074	0.075306
	pyruvate fermentation to propanoate I	4370.203 (70.588)	4575.639 (74.392)	4.701	158044	0.075057	0.211022
	preQ0 biosynthesis	4337.248 (37.398)	4394.487 (39.721)	1.32	163620	0.422136	0.658148
	(5Z)-dodec-5-enoate biosynthesis	4332.461 (85.894)	4564.300 (85.604)	5.351	154598	0.017119	0.078289
	superpathway of L-phenylalanine biosynthesis	4241.296 (61.988)	4460.139 (64.034)	5.16	152301	0.005323	0.036205
	superpathway of L-tyrosine biosynthesis	4178.463 (60.176)	4393.935 (62.276)	5.157	152011	0.004545	0.034488
	superpathway of L-lysine, L-threonine and L-methionine biosynthesis I	4133.832 (38.400)	4246.868 (40.188)	2.734	154474	0.016133	0.076337
	superpathway of histidine, purine, and pyrimidine biosynthesis	4130.023 (45.971)	4260.321 (48.664)	3.155	156043	0.033101	0.135161
	purine ribonucleosides degradation	4124.073 (38.187)	4093.329 (39.589)	-0.745	170383	0.702045	0.847912
	4-deoxy-L-threo-hex-4-enopyranuronate degradation	4053.520 (56.120)	4151.431 (60.909)	2.415	163052	0.366906	0.593627
	superpathway of pyrimidine deoxyribonucleosides degradation	4023.824 (35.047)	3933.030 (37.885)	-2.256	177711	0.095504	0.250103
	superpathway of L-methionine biosynthesis (transsulfuration)	4012.376 (54.834)	4162.282 (56.024)	3.736	154117	0.01357	0.072724
	superpathway of glucose and xylose degradation	3975.219 (50.104)	4115.323 (52.785)	3.524	157619	0.063652	0.200851
	superpathway of purine deoxyribonucleosides degradation	3905.923 (35.501)	3844.424 (37.366)	-1.575	174450	0.27332	0.491785
	CMP-3-deoxy-D-manno-octulosonate biosynthesis I	3895.608 (45.336)	4064.309 (47.977)	4.331	155130	0.021969	0.094194
	superpathway of fatty acid biosynthesis initiation (E. coli)	3871.151 (79.854)	4095.373 (80.270)	5.792	154275	0.014656	0.075031
	lipid IVA biosynthesis	3854.989 (45.410)	4018.412 (49.325)	4.239	156079	0.033624	0.135454
	8-amino-7-oxononanoate biosynthesis I	3785.078 (67.041)	4047.645 (73.301)	6.937	152089	0.004744	0.034488
	TCA cycle VI (obligate autotrophs)	3763.559 (67.188)	3997.282 (68.731)	6.21	153175	0.008449	0.049119
	superpathway of pyrimidine deoxyribonucleoside salvage	3736.125 (32.592)	3776.564 (33.173)	1.082	164495	0.516115	0.725522
	D-galacturonate degradation I	3695.938 (43.088)	3760.366 (45.155)	1.743	163699	0.430186	0.661676
	palmitate biosynthesis II (bacteria and plants)	3609.283 (83.604)	3547.874 (87.387)	-1.701	169245	0.854729	0.916163
	biotin biosynthesis I	3602.661 (60.466)	3850.306 (66.552)	6.874	152070	0.004695	0.034488
	superpathway of pyrimidine deoxyribonucleotides de novo biosynthesis	3582.220 (44.597)	3737.949 (48.460)	4.347	154517	0.016469	0.076337
	Kdo transfer to lipid IVA III (Chlamydia)	3554.099 (44.187)	3671.023 (47.248)	3.29	159626	0.132888	0.316531
	pyrimidine deoxyribonucleotides de novo biosynthesis I	3521.499 (41.598)	3618.297 (43.635)	2.749	160352	0.16896	0.368366
	superpathway of thiamin diphosphate biosynthesis II	3479.080 (35.247)	3517.228 (33.380)	1.096	160503	0.177309	0.375414
	pentose phosphate pathway	3411.890 (50.519)	3575.562 (54.239)	4.797	157018	0.050001	0.173235
	pyrimidine deoxyribonucleotide phosphorylation	3337.774 (40.131)	3426.991 (42.623)	2.673	161099	0.213273	0.413291
	superpathway of N-acetylneuraminate degradation	3284.306 (39.898)	3357.309 (41.697)	2.223	159599	0.131671	0.315826
	superpathway of S-adenosyl-L-methionine biosynthesis	3247.176 (51.992)	3399.067 (53.409)	4.678	154087	0.013371	0.072724
	superpathway of glycolysis and Entner-Doudoroff	2954.496 (47.882)	3060.795 (49.070)	3.598	158362	0.08464	0.23041
	aspartate superpathway	2868.822 (49.267)	2977.493 (50.061)	3.788	158134	0.077675	0.214859
	tetrapyrrole biosynthesis I (from glutamate)	2814.598 (34.858)	2810.769 (33.626)	-0.136	165983	0.697631	0.847912
	mannan degradation	2801.014 (38.891)	2880.751 (43.143)	2.847	161202	0.22002	0.414654
	pyrimidine deoxyribonucleotides de novo biosynthesis III	2792.824 (26.629)	2749.974 (27.251)	-1.534	173870	0.320329	0.538592
	L-methionine biosynthesis III	2689.504 (44.730)	2872.102 (44.743)	6.789	148468	0.000543	0.008102
	L-histidine degradation I	2606.082 (40.976)	2753.441 (43.694)	5.654	156102	0.033962	0.135454
	tetrapyrrole biosynthesis II (from glycine)	2593.505 (33.324)	2595.782 (32.504)	0.088	165888	0.68535	0.84192
	purine nucleotides degradation II (aerobic)	2531.531 (35.653)	2611.207 (36.541)	3.147	159353	0.120982	0.294304
	superpathway of pyridoxal 5'-phosphate biosynthesis and salvage	2481.991 (50.661)	2629.176 (52.487)	5.93	157564	0.062286	0.199666
	L-rhamnose degradation I	2475.935 (42.116)	2617.467 (46.563)	5.716	156297	0.036948	0.140813
	pyruvate fermentation to acetone	2467.023 (54.032)	2525.640 (59.612)	2.376	167279	0.871817	0.928675
	inosine-5'-phosphate biosynthesis III	2451.542 (41.250)	2583.953 (44.273)	5.401	156204	0.035497	0.139949
	guanosine nucleotides degradation III	2400.969 (41.262)	2470.075 (43.036)	2.878	162465	0.314812	0.532476
	L-methionine biosynthesis I	2398.137 (43.013)	2522.714 (44.110)	5.195	154249	0.014472	0.075031
	superpathway of arginine and polyamine biosynthesis	2266.410 (32.003)	2328.268 (31.564)	2.729	158928	0.104128	0.262617
	superpathway of hexuronide and hexuronate degradation	2241.776 (34.004)	2288.030 (35.473)	2.063	164146	0.477381	0.693821
	superpathway of N-acetylglucosamine, N-acetylmannosamine and N-acetylneuraminate degradation	2159.712 (32.395)	2247.889 (36.432)	4.083	160848	0.197533	0.393917
	superpathway of &beta;-D-glucuronide and D-glucuronate degradation	2132.686 (36.220)	2176.366 (36.854)	2.048	163656	0.425793	0.660847
	superpathway of sulfate assimilation and cysteine biosynthesis	2114.342 (45.097)	2172.766 (44.111)	2.763	160482	0.17613	0.375233
	superpathway of L-alanine biosynthesis	2061.860 (47.379)	2148.987 (50.042)	4.226	160975	0.205387	0.402559
	adenosine nucleotides degradation II	2043.456 (40.205)	2131.814 (42.742)	4.324	160909	0.201277	0.396771
	pyridoxal 5'-phosphate biosynthesis I	2033.758 (45.661)	2162.516 (47.806)	6.331	158035	0.0748	0.211022
	peptidoglycan biosynthesis IV (Enterococcus faecium)	1739.882 (32.178)	1762.274 (32.205)	1.287	164819	0.55348	0.765499
	superpathway of UDP-glucose-derived O-antigen building blocks biosynthesis	1694.577 (33.642)	1849.595 (33.512)	9.148	148251	0.000471	0.008079
	Bifidobacterium shunt	1637.810 (32.249)	1609.979 (35.458)	-1.699	176019	0.17054	0.368366
	urea cycle	1631.799 (47.216)	1778.884 (50.314)	9.014	157055	0.050764	0.17412
	tRNA processing	1628.545 (31.625)	1740.078 (34.329)	6.849	155555	0.026664	0.111534
	L-lysine biosynthesis II	1612.546 (44.595)	1712.681 (49.179)	6.21	162292	0.300435	0.515247
	purine nucleobases degradation I (anaerobic)	1609.754 (26.293)	1673.882 (27.285)	3.984	157818	0.068814	0.202761
	thiazole biosynthesis II (Bacillus)	1523.971 (26.226)	1541.283 (25.817)	1.136	162582	0.324787	0.543425
	superpathway of L-methionine biosynthesis (by sulfhydrylation)	1512.163 (37.323)	1632.745 (37.006)	7.974	152357	0.005487	0.036205
	heme biosynthesis II (anaerobic)	1507.493 (32.732)	1592.956 (36.347)	5.669	158780	0.098717	0.254587
	taxadiene biosynthesis (engineered)	1449.560 (49.248)	1574.433 (49.652)	8.615	156270	0.036522	0.140752
	superpathway of polyamine biosynthesis I	1407.555 (24.015)	1456.045 (24.008)	3.445	158390	0.08553	0.230998
	aerobic respiration I (cytochrome c)	1342.961 (77.421)	1367.787 (72.519)	1.849	168328	0.982212	0.989301
	reductive TCA cycle I	1270.938 (43.379)	1334.813 (45.537)	5.026	164456	0.511707	0.722286
	heterolactic fermentation	1238.453 (22.019)	1213.709 (23.962)	-1.998	175740	0.186313	0.384709
	superpathway of UDP-N-acetylglucosamine-derived O-antigen building blocks biosynthesis	1236.598 (41.690)	1271.756 (43.110)	2.843	165504	0.636582	0.817782
	acetyl-CoA fermentation to butanoate II	1232.081 (32.738)	1311.038 (37.991)	6.408	162812	0.34499	0.568902
	sucrose degradation IV (sucrose phosphorylase)	1221.443 (26.692)	1233.614 (27.100)	0.996	166260	0.733882	0.859117
	sulfate reduction I (assimilatory)	1142.475 (29.789)	1174.470 (28.582)	2.8	160447	0.174177	0.373393
	myo-, chiro- and scillo-inositol degradation	1086.268 (32.726)	1151.964 (30.056)	6.048	154660	0.017635	0.07959
	superpathay of heme biosynthesis from glutamate	1079.265 (26.519)	1081.809 (25.442)	0.236	166996	0.832921	0.901237
	reductive acetyl coenzyme A pathway	1066.988 (29.464)	1171.809 (34.205)	9.824	158970	0.105685	0.264599
	ADP-L-glycero-&beta;-D-manno-heptose biosynthesis	1052.462 (24.696)	1142.319 (24.943)	8.538	150084	0.001496	0.015553
	superpathway of fucose and rhamnose degradation	999.432 (21.826)	1105.810 (24.733)	10.644	150306	0.00171	0.01725
	chondroitin sulfate degradation I (bacterial)	997.259 (31.188)	1056.038 (33.093)	5.894	162691	0.334264	0.556565
	superpathway of polyamine biosynthesis II	947.294 (16.849)	971.765 (17.874)	2.583	161652	0.251136	0.465619
	superpathway of Clostridium acetobutylicum acidogenic fermentation	929.288 (36.773)	1050.538 (36.646)	13.048	152745	0.00675	0.039915
	superpathway of menaquinol-8 biosynthesis II	921.513 (25.451)	983.510 (26.623)	6.728	158635	0.093636	0.250103
	CMP-legionaminate biosynthesis I	895.361 (24.675)	939.862 (25.999)	4.97	162967	0.359047	0.586443
	GDP-D-glycero-&alpha;-D-manno-heptose biosynthesis	891.691 (17.359)	919.199 (16.767)	3.085	160575	0.181397	0.379385
	arginine, ornithine and proline interconversion	872.235 (14.920)	906.302 (15.999)	3.906	160677	0.187307	0.384709
	superpathway of sulfur oxidation (Acidianus ambivalens)	857.490 (25.477)	918.584 (27.306)	7.125	159994	0.150322	0.334246
	dTDP-N-acetylthomosamine biosynthesis	856.037 (44.141)	887.234 (44.121)	3.644	162264	0.29815	0.513897
	superpathway of menaquinol-7 biosynthesis	798.634 (35.564)	816.765 (33.318)	2.27	164104	0.47283	0.691235
	superpathway of menaquinol-8 biosynthesis I	798.534 (35.874)	817.074 (33.613)	2.322	164052	0.467227	0.691235
	TCA cycle VIII (helicobacter)	796.099 (42.849)	872.903 (41.749)	9.648	157007	0.049776	0.173235
	teichoic acid (poly-glycerol) biosynthesis	786.457 (22.764)	818.257 (22.457)	4.043	160385	0.170759	0.368366
	superpathway of L-tryptophan biosynthesis	773.621 (52.156)	943.389 (55.463)	21.945	149576	0.001026	0.012131
	pyruvate fermentation to butanoate	765.389 (31.331)	866.057 (31.116)	13.153	152719	0.006657	0.039915
	superpathway of menaquinol-11 biosynthesis	740.145 (34.519)	756.620 (32.213)	2.226	164084	0.470671	0.691235
	superpathway of menaquinol-12 biosynthesis	740.145 (34.519)	756.620 (32.213)	2.226	164084	0.470671	0.691235
	superpathway of menaquinol-13 biosynthesis	740.145 (34.519)	756.620 (32.213)	2.226	164084	0.470671	0.691235
	superpathway of hexitol degradation (bacteria)	726.247 (29.204)	889.110 (32.995)	22.425	145530	7.1e-05	0.001734
	TCA cycle IV (2-oxoglutarate decarboxylase)	713.845 (46.651)	871.696 (48.566)	22.113	149304	0.000909	0.011136
	formaldehyde assimilation II (RuMP Cycle)	701.638 (29.389)	873.968 (36.979)	24.561	148352	0.000503	0.008102
	superpathway of heme biosynthesis from uroporphyrinogen-III	689.637 (21.114)	696.292 (19.794)	0.965	163801	0.44071	0.674838
	fucose degradation	655.933 (17.997)	747.900 (21.341)	14.021	150072	0.001486	0.015553
	heme biosynthesis I (aerobic)	649.466 (20.446)	644.732 (19.260)	-0.729	166848	0.812735	0.901237
	TCA cycle VII (acetate-producers)	627.649 (35.655)	706.741 (35.695)	12.601	155030	0.02098	0.092259
	superpathway of demethylmenaquinol-8 biosynthesis	623.410 (31.304)	638.535 (29.289)	2.426	164111	0.473587	0.691235
	hexitol fermentation to lactate, formate, ethanol and acetate	603.768 (28.534)	726.360 (29.344)	20.305	144054	2.3e-05	0.001322
	nitrate reduction VI (assimilatory)	601.907 (18.706)	605.641 (17.862)	0.62	165411	0.624994	0.808955
	superpathway of glycolysis, pyruvate dehydrogenase, TCA, and glyoxylate bypass	561.198 (36.942)	677.907 (39.520)	20.797	151380	0.003174	0.027219
	superpathway of (Kdo)2-lipid A biosynthesis	523.584 (33.779)	588.525 (35.393)	12.403	160606	0.182781	0.379962
	ubiquinol-7 biosynthesis (prokaryotic)	518.562 (21.169)	608.308 (21.239)	17.307	145130	5.3e-05	0.001504
	ubiquinol-9 biosynthesis (prokaryotic)	518.562 (21.169)	608.308 (21.239)	17.307	145130	5.3e-05	0.001504
	ubiquinol-10 biosynthesis (prokaryotic)	518.562 (21.169)	608.308 (21.239)	17.307	145130	5.3e-05	0.001504
	ubiquinol-8 biosynthesis (prokaryotic)	518.562 (21.169)	608.308 (21.239)	17.307	145130	5.3e-05	0.001504
	superpathway of ubiquinol-8 biosynthesis (prokaryotic)	515.244 (21.151)	604.573 (21.243)	17.337	145320	6.1e-05	0.001598
	L-lysine fermentation to acetate and butanoate	492.500 (25.403)	571.124 (31.629)	15.964	166763	0.801194	0.89853
	superpathway of menaquinol-9 biosynthesis	487.628 (27.269)	544.188 (27.855)	11.599	157661	0.064711	0.201781
	superpathway of menaquinol-6 biosynthesis I	487.600 (27.270)	543.532 (27.866)	11.471	157897	0.070937	0.202761
	superpathway of menaquinol-10 biosynthesis	487.600 (27.270)	543.532 (27.866)	11.471	157897	0.070937	0.202761
	fatty acid &beta;-oxidation I	481.578 (32.374)	549.756 (30.961)	14.157	151824	0.004099	0.031953
	cob(II)yrinate a,c-diamide biosynthesis I (early cobalt insertion)	476.954 (31.537)	526.458 (33.494)	10.379	165624	0.651298	0.830406
	NAD salvage pathway II	474.323 (19.547)	547.790 (21.582)	15.489	151664	0.00375	0.031374
	methylphosphonate degradation I	459.657 (19.703)	527.862 (19.820)	14.838	147333	0.000255	0.004905
	formaldehyde oxidation I	453.420 (17.284)	554.368 (21.096)	22.264	147954	0.000387	0.00699
	sucrose degradation II (sucrose synthase)	452.252 (44.570)	377.708 (43.570)	-16.483	177549	0.020213	0.090039
	glutaryl-CoA degradation	431.123 (20.979)	448.347 (18.518)	3.995	156230	0.035905	0.13995
	glyoxylate cycle	421.625 (23.963)	501.782 (24.749)	19.011	150582	0.002013	0.019182
	1,4-dihydroxy-6-naphthoate biosynthesis II	415.810 (14.145)	454.741 (16.232)	9.363	158690	0.09552	0.250103
	superpathway of phylloquinol biosynthesis	397.473 (23.655)	403.116 (21.710)	1.42	164337	0.49838	0.718574
	succinate fermentation to butanoate	394.374 (14.808)	450.689 (17.429)	14.28	153576	0.010366	0.059258
	glycerol degradation to butanol	384.063 (22.609)	454.801 (24.695)	18.418	155107	0.021733	0.094194
	4-aminobutanoate degradation V	370.363 (13.599)	415.962 (13.539)	12.312	149067	0.000798	0.010521
	superpathway of demethylmenaquinol-9 biosynthesis	368.413 (22.634)	412.025 (23.000)	11.838	157626	0.063827	0.200851
	superpathway of demethylmenaquinol-6 biosynthesis I	368.393 (22.634)	411.563 (23.008)	11.719	157861	0.069956	0.202761
	superpathway of chorismate metabolism	365.920 (25.460)	445.943 (26.678)	21.869	148976	0.000712	0.009772
	superpathway of heme biosynthesis from glycine	362.808 (17.313)	396.804 (17.112)	9.37	156547	0.041083	0.149609
	1,4-dihydroxy-2-naphthoate biosynthesis I	356.970 (21.860)	361.134 (19.934)	1.167	164339	0.498602	0.718574
	methanogenesis from acetate	353.645 (17.571)	340.812 (18.736)	-3.629	172345	0.467505	0.691235
	superpathway of glyoxylate bypass and TCA	346.874 (25.408)	424.766 (27.568)	22.456	151300	0.003032	0.026667
	ppGpp biosynthesis	341.986 (26.155)	407.505 (28.128)	19.158	157403	0.058357	0.194333
	photorespiration	331.633 (21.891)	309.340 (19.632)	-6.722	170504	0.679235	0.83805
	L-glutamate degradation V (via hydroxyglutarate)	301.833 (13.156)	342.312 (15.446)	13.411	157854	0.069766	0.202761
	L-1,2-propanediol degradation	301.590 (35.467)	367.477 (33.104)	21.846	141171	2e-06	0.000247
	superpathway of glycol metabolism and degradation	287.175 (15.266)	349.505 (16.885)	21.705	150365	0.00177	0.017342
	biotin biosynthesis II	286.225 (18.858)	256.134 (16.445)	-10.513	168802	0.915853	0.949056
	pyrimidine deoxyribonucleotides biosynthesis from CTP	276.477 (14.472)	275.665 (14.247)	-0.294	166993	0.832508	0.901237
	1,4-dihydroxy-6-naphthoate biosynthesis I	272.867 (9.320)	286.388 (10.046)	4.955	164913	0.564502	0.771411
	superpathway of (R,R)-butanediol biosynthesis	271.611 (16.378)	279.133 (16.965)	2.77	168934	0.897766	0.942057
	enterobactin biosynthesis	266.499 (21.448)	329.885 (23.088)	23.785	149226	0.000836	0.010623
	glucose and glucose-1-phosphate degradation	253.142 (18.533)	288.529 (18.956)	13.979	156544	0.041055	0.149609
	peptidoglycan biosynthesis II (staphylococci)	239.533 (19.995)	222.691 (19.359)	-7.031	174320	0.269757	0.490199
	pyrimidine deoxyribonucleotides de novo biosynthesis IV	210.096 (11.762)	209.871 (11.830)	-0.107	166994	0.832577	0.901237
	fatty acid salvage	195.493 (17.996)	193.878 (17.235)	-0.826	170168	0.711674	0.847912
	enterobacterial common antigen biosynthesis	167.477 (15.256)	196.935 (15.793)	17.589	151302	0.00293	0.026446
	allantoin degradation to glyoxylate III	164.849 (7.654)	213.291 (10.158)	29.386	143861	2e-05	0.001322
	D-glucarate degradation I	155.615 (11.218)	208.397 (13.388)	33.918	143756	1.8e-05	0.001322
	D-galactarate degradation I	148.237 (11.643)	207.666 (13.819)	40.091	139160	0	6.1e-05
	superpathway of D-glucarate and D-galactarate degradation	148.237 (11.643)	207.666 (13.819)	40.091	139160	0	6.1e-05
	superpathway of ornithine degradation	140.278 (15.502)	144.954 (13.058)	3.333	157922	0.059855	0.196006
	peptidoglycan biosynthesis V (&beta;-lactam resistance)	139.086 (9.628)	144.084 (10.716)	3.594	168744	0.923925	0.953431
	L-leucine degradation I	129.358 (11.943)	150.198 (11.631)	16.111	163795	0.42097	0.658148
	toluene degradation I (aerobic) (via o-cresol)	126.762 (11.876)	154.795 (11.204)	22.115	153150	0.006488	0.039741
	toluene degradation II (aerobic) (via 4-methylcatechol)	126.762 (11.876)	154.795 (11.204)	22.115	153150	0.006488	0.039741
	UDP-2,3-diacetamido-2,3-dideoxy-&alpha;-D-mannuronate biosynthesis	124.150 (5.718)	136.739 (5.497)	10.14	154516	0.01646	0.076337
	myo-inositol degradation I	121.018 (10.775)	128.940 (7.803)	6.546	144706	3.8e-05	0.001504
	superpathway of L-threonine metabolism	118.876 (16.413)	119.436 (13.461)	0.471	162706	0.315139	0.532476
	superpathway of L-arginine, putrescine, and 4-aminobutanoate degradation	115.470 (14.025)	125.489 (12.505)	8.677	157072	0.042628	0.150737
	superpathway of L-arginine and L-ornithine degradation	115.470 (14.025)	125.489 (12.505)	8.677	157072	0.042628	0.150737
	L-arginine degradation II (AST pathway)	105.943 (14.630)	125.847 (11.825)	18.788	146568	0.00014	0.002997
	L-histidine degradation II	102.302 (11.252)	116.261 (11.832)	13.645	164186	0.456789	0.687187
	protocatechuate degradation II (ortho-cleavage pathway)	101.783 (12.840)	107.141 (10.047)	5.264	164804	0.519622	0.727471
	polymyxin resistance	100.155 (10.003)	112.494 (9.389)	12.32	152384	0.005489	0.036205
	ethylmalonyl-CoA pathway	93.079 (9.848)	100.357 (9.064)	7.82	165781	0.635219	0.817782
	phenylacetate degradation I (aerobic)	86.803 (11.902)	86.392 (9.641)	-0.473	154629	0.012227	0.067645
	superpathway of glycerol degradation to 1,3-propanediol	82.909 (10.527)	102.064 (8.678)	23.104	145112	5.2e-05	0.001504
	adenosylcobalamin biosynthesis I (early cobalt insertion)	82.859 (9.520)	84.048 (9.894)	1.434	172781	0.361318	0.587356
	isopropanol biosynthesis	82.800 (10.085)	66.799 (6.644)	-19.325	170154	0.719298	0.850888
	3-phenylpropanoate and 3-(3-hydroxyphenyl)propanoate degradation	82.462 (10.816)	98.085 (9.846)	18.945	152894	0.005427	0.036205
	superpathway of phenylethylamine degradation	80.715 (11.407)	79.673 (9.030)	-1.291	155069	0.015149	0.075306
	superpathway of 2,3-butanediol biosynthesis	77.579 (4.678)	88.229 (4.806)	13.729	152122	0.004826	0.034488
	ketogluconate metabolism	77.550 (8.041)	89.793 (7.459)	15.788	151162	0.002558	0.023712
	glycine betaine degradation I	76.351 (11.901)	73.830 (11.015)	-3.301	168354	0.972072	0.989301
	norspermidine biosynthesis	76.345 (11.510)	97.303 (12.523)	27.452	159670	0.10279	0.261163
	4-hydroxyphenylacetate degradation	76.133 (10.597)	70.877 (8.398)	-6.904	158758	0.081318	0.223138
	superpathway of methylglyoxal degradation	75.184 (7.134)	96.926 (8.249)	28.919	147635	0.000257	0.004905
	superpathway of lipopolysaccharide biosynthesis	72.517 (9.070)	98.428 (9.571)	35.73	153124	0.004014	0.031953
	allantoin degradation IV (anaerobic)	69.476 (5.930)	97.716 (8.176)	40.647	145698	7.8e-05	0.001786
	aromatic biogenic amine degradation (bacteria)	65.356 (7.407)	66.185 (6.513)	1.269	162033	0.277786	0.491785
	2-methylcitrate cycle II	64.087 (5.778)	79.221 (6.188)	23.615	149945	0.001313	0.014527
	L-tyrosine degradation I	62.310 (5.879)	66.804 (6.250)	7.212	166935	0.810896	0.901237
	2-methylcitrate cycle I	55.301 (5.471)	69.227 (5.775)	25.184	148664	0.000549	0.008102
	sulfoglycolysis	55.147 (5.301)	72.138 (6.438)	30.81	149732	0.001118	0.012782
	lactose and galactose degradation I	54.150 (3.748)	62.807 (4.378)	15.987	163938	0.452965	0.686187
	3-phenylpropanoate and 3-(3-hydroxyphenyl)propanoate degradation to 2-oxopent-4-enoate	50.978 (7.600)	58.626 (6.373)	15.004	153159	0.006286	0.039741
	cinnamate and 3-hydroxycinnamate degradation to 2-oxopent-4-enoate	50.978 (7.600)	58.626 (6.373)	15.004	153159	0.006286	0.039741
	NAD biosynthesis II (from tryptophan)	50.770 (8.273)	46.148 (5.854)	-9.104	169606	0.746844	0.868364
	superpathway of sulfolactate degradation	46.920 (3.971)	43.340 (4.127)	-7.629	171556	0.502332	0.719481
	glycolysis V (Pyrococcus)	44.345 (4.089)	69.466 (6.223)	56.647	148580	0.000567	0.008102
	ectoine biosynthesis	40.910 (7.138)	55.270 (8.376)	35.103	165402	0.446784	0.681097
	catechol degradation II (meta-cleavage pathway)	40.332 (5.864)	39.712 (4.902)	-1.538	167603	0.890761	0.940096
	nitrate reduction I (denitrification)	35.356 (5.355)	33.716 (3.991)	-4.639	170868	0.592347	0.785769
	catechol degradation to 2-oxopent-4-enoate II	35.119 (6.026)	31.885 (4.073)	-9.209	167900	0.945091	0.970558
	L-tryptophan degradation to 2-amino-3-carboxymuconate semialdehyde	33.342 (5.733)	29.617 (3.799)	-11.174	169606	0.746844	0.868364
	toluene degradation III (aerobic) (via p-cresol)	32.380 (8.569)	32.664 (6.256)	0.876	162511	0.114377	0.28224
	methylaspartate cycle	28.571 (4.638)	43.606 (8.358)	52.624	162599	0.194967	0.393374
	methylgallate degradation	27.389 (7.866)	25.344 (5.555)	-7.465	163304	0.139926	0.326493
	catechol degradation III (ortho-cleavage pathway)	26.908 (7.209)	29.514 (5.420)	9.682	160941	0.067149	0.202761
	aromatic compounds degradation via &beta;-ketoadipate	26.908 (7.209)	29.514 (5.420)	9.682	160941	0.067149	0.202761
	4-methylcatechol degradation (ortho cleavage)	26.835 (7.344)	27.438 (5.306)	2.245	160852	0.041437	0.149609
	superpathway of geranylgeranyldiphosphate biosynthesis I (via mevalonate)	26.485 (3.576)	30.141 (3.630)	13.806	165422	0.62434	0.808955
	superpathway of salicylate degradation	26.405 (7.113)	27.196 (5.135)	2.994	161102	0.066395	0.202761
	catechol degradation to &beta;-ketoadipate	24.423 (6.602)	26.326 (4.889)	7.792	161168	0.076685	0.213846
	aerobactin biosynthesis	24.235 (2.979)	28.400 (3.363)	17.182	157339	0.041225	0.149609
	catechol degradation I (meta-cleavage pathway)	23.132 (2.706)	23.531 (2.628)	1.724	157798	0.060002	0.196006
	formaldehyde assimilation I (serine pathway)	22.925 (3.010)	29.019 (4.150)	26.582	162059	0.196608	0.393917
	gallate degradation II	22.244 (6.447)	20.423 (4.494)	-8.188	163304	0.139926	0.326493
	gallate degradation I	21.734 (6.439)	20.381 (4.494)	-6.222	161379	0.032354	0.133703
	superpathway of taurine degradation	20.555 (2.513)	21.907 (2.490)	6.577	166438	0.710599	0.847912
	mevalonate pathway I	18.775 (2.588)	21.349 (2.608)	13.709	165415	0.623529	0.808955
	superpathway of pyrimidine ribonucleosides degradation	17.914 (2.930)	23.861 (3.150)	33.2	161924	0.115923	0.284012
	chorismate biosynthesis II (archaea)	12.447 (1.176)	18.268 (1.672)	46.765	158848	0.056262	0.189195
	L-glutamate degradation VIII (to propanoate)	11.368 (3.381)	11.387 (4.004)	0.173	167766	0.885814	0.93776
	3-phenylpropanoate degradation	9.584 (1.574)	15.900 (3.630)	65.898	163643	0.350866	0.575824
	adenosine nucleotides degradation IV	7.729 (1.495)	10.110 (1.962)	30.809	154990	0.004062	0.031953
	octane oxidation	6.620 (1.123)	9.200 (2.859)	38.976	163632	0.276979	0.491785
	chitin derivatives degradation	5.082 (0.797)	4.838 (0.831)	-4.804	166956	0.755025	0.874911
	chlorophyllide a biosynthesis II (anaerobic)	1.220 (0.283)	1.131 (0.185)	-7.333	163544	0.15049	0.334246
	chlorophyllide a biosynthesis III (aerobic, light independent)	1.220 (0.283)	1.131 (0.185)	-7.333	163544	0.15049	0.334246
	mono-trans, poly-cis decaprenyl phosphate biosynthesis	1.057 (0.114)	6.219 (4.534)	488.432	167284	0.825671	0.901237
	chlorophyllide a biosynthesis I (aerobic, light-dependent)	0.986 (0.170)	1.130 (0.185)	14.54	162925	0.101175	0.258979
	mycothiol biosynthesis	0.260 (0.040)	3.423 (3.090)	1217.41	171138	0.337011	0.558429

## Sheet: Tab. S7
	Tab. S7: Comparison of predicted metagenomic profiles between gallstone carriers and controls
	All predicted metagenomic microbial pathways that were present in at least ten percent of all individuals, comparing microbial abundance between gallstone carriers (GS, n=404) and controls (n=404). The order of the pathways corresponds to their mean predicted genetic read counts. Statistical significance was assessed by the Mann-Whitney test (MW). Resulting p-values were adjusted by the method of…
		Controls (%)	GS (%)	Relative difference (%)	W-Statistic	p-value	q-value
		mean (sem)	mean (sem)	(GS/Controls-1) x 100
	pentose phosphate pathway (non-oxidative branch)	11251.574 (70.328)	11296.139 (69.093)	0.396	80667	0.776773	0.971066
	gondoate biosynthesis (anaerobic)	10332.212 (76.174)	10363.878 (66.525)	0.306	78916	0.417142	0.971066
	L-isoleucine biosynthesis II	9820.557 (62.889)	9842.191 (55.191)	0.22	80811	0.81024	0.971066
	cis-vaccenate biosynthesis	9809.315 (63.753)	9848.475 (58.475)	0.399	79537	0.532509	0.971066
	superpathway of pyrimidine nucleobases salvage	9529.718 (55.953)	9554.124 (52.102)	0.256	80225	0.676844	0.971066
	L-isoleucine biosynthesis IV	9391.535 (57.594)	9407.155 (51.369)	0.166	81324	0.931892	0.993888
	adenosine ribonucleotides de novo biosynthesis	9284.993 (51.096)	9336.476 (48.578)	0.554	79297	0.486096	0.971066
	pyruvate fermentation to isobutanol (engineered)	9222.003 (66.303)	9299.844 (62.257)	0.844	80058	0.640415	0.971066
	superpathway of adenosine nucleotides de novo biosynthesis I	9157.409 (60.403)	9188.128 (56.962)	0.335	80136	0.657329	0.971066
	glycolysis III (from glucose)	9064.676 (59.931)	9142.632 (53.351)	0.86	78276	0.315221	0.971066
	L-isoleucine biosynthesis I (from threonine)	9003.439 (57.593)	9036.875 (50.704)	0.371	80322	0.698363	0.971066
	L-valine biosynthesis	9003.439 (57.593)	9036.875 (50.704)	0.371	80322	0.698363	0.971066
	CDP-diacylglycerol biosynthesis I	8954.471 (51.492)	9001.372 (51.174)	0.524	80041	0.636753	0.971066
	CDP-diacylglycerol biosynthesis II	8954.471 (51.492)	9001.372 (51.174)	0.524	80041	0.636753	0.971066
	Calvin-Benson-Bassham cycle	8913.734 (49.448)	8959.045 (47.476)	0.508	79156	0.459884	0.971066
	starch degradation V	8881.362 (80.254)	8900.372 (68.308)	0.214	79563	0.537668	0.971066
	adenosine deoxyribonucleotides de novo biosynthesis II	8829.324 (103.680)	8795.921 (93.757)	-0.378	80686	0.781167	0.971066
	guanosine deoxyribonucleotides de novo biosynthesis II	8829.324 (103.680)	8795.921 (93.757)	-0.378	80686	0.781167	0.971066
	superpathway of adenosine nucleotides de novo biosynthesis II	8828.376 (59.349)	8864.213 (56.432)	0.406	80075	0.644086	0.971066
	L-lysine biosynthesis III	8789.061 (51.340)	8849.713 (47.987)	0.69	78796	0.39668	0.971066
	superpathway of L-threonine biosynthesis	8745.381 (54.916)	8767.604 (48.603)	0.254	79955	0.618365	0.971066
	UMP biosynthesis	8697.294 (50.589)	8749.593 (46.775)	0.601	79633	0.551683	0.971066
	superpathway of L-isoleucine biosynthesis I	8682.038 (53.912)	8718.668 (47.373)	0.422	79551	0.535284	0.971066
	superpathway of branched amino acid biosynthesis	8593.173 (55.518)	8640.773 (49.216)	0.554	79756	0.576735	0.971066
	5-aminoimidazole ribonucleotide biosynthesis I	8588.153 (52.072)	8613.535 (47.701)	0.296	80474	0.73257	0.971066
	glycogen degradation I (bacterial)	8545.863 (68.071)	8642.127 (61.526)	1.126	78597	0.364113	0.971066
	superpathway of aromatic amino acid biosynthesis	8510.323 (46.747)	8558.604 (47.286)	0.567	79288	0.484399	0.971066
	L-lysine biosynthesis VI	8456.818 (51.133)	8483.281 (48.290)	0.313	79572	0.53946	0.971066
	5-aminoimidazole ribonucleotide biosynthesis II	8429.366 (49.216)	8454.442 (45.653)	0.297	80401	0.71607	0.971066
	superpathway of 5-aminoimidazole ribonucleotide biosynthesis	8429.366 (49.216)	8454.442 (45.653)	0.297	80401	0.71607	0.971066
	L-isoleucine biosynthesis III	8383.291 (54.120)	8436.557 (48.906)	0.635	79695	0.564244	0.971066
	methylerythritol phosphate pathway I	8365.177 (49.161)	8371.676 (45.111)	0.078	81293	0.924465	0.993888
	methylerythritol phosphate pathway II	8365.177 (49.161)	8371.676 (45.111)	0.078	81293	0.924465	0.993888
	inosine-5'-phosphate biosynthesis I	8267.517 (47.772)	8284.509 (44.414)	0.206	80820	0.812344	0.971066
	chorismate biosynthesis from 3-dehydroquinate	8223.048 (46.800)	8254.795 (45.522)	0.386	80512	0.741208	0.971066
	guanosine ribonucleotides de novo biosynthesis	8198.688 (47.368)	8251.722 (45.027)	0.647	79003	0.432359	0.971066
	dTDP-L-rhamnose biosynthesis I	8192.235 (79.394)	8191.736 (66.005)	-0.006	79999	0.627744	0.971066
	chorismate biosynthesis I	8187.574 (45.143)	8231.244 (45.864)	0.533	79395	0.50478	0.971066
	UDP-N-acetylmuramoyl-pentapeptide biosynthesis I (meso-diaminopimelate containing)	8172.592 (45.603)	8193.737 (43.278)	0.259	80692	0.782556	0.971066
	UDP-N-acetylmuramoyl-pentapeptide biosynthesis II (lysine-containing)	8169.769 (45.544)	8196.884 (42.857)	0.332	80353	0.705292	0.971066
	peptidoglycan biosynthesis I (meso-diaminopimelate containing)	8073.815 (44.794)	8100.484 (42.490)	0.33	80470	0.731662	0.971066
	glycogen biosynthesis I (from ADP-D-Glucose)	8053.334 (54.877)	8197.012 (54.396)	1.784	75995	0.090653	0.971066
	tRNA charging	8037.704 (44.824)	8073.489 (42.246)	0.445	80023	0.632886	0.971066
	peptidoglycan biosynthesis III (mycobacteria)	8020.849 (44.462)	8047.722 (42.329)	0.335	80387	0.712921	0.971066
	superpathway of L-serine and glycine biosynthesis I	7986.567 (44.672)	8010.587 (42.658)	0.301	80245	0.68126	0.971066
	pyruvate fermentation to acetate and lactate II	7919.821 (53.520)	8035.052 (51.867)	1.455	76667	0.136387	0.971066
	superpathway of geranylgeranyl diphosphate biosynthesis II (via MEP)	7917.388 (46.731)	7945.665 (43.075)	0.357	80400	0.715845	0.971066
	superpathway of L-aspartate and L-asparagine biosynthesis	7885.613 (104.708)	7794.003 (100.353)	-1.162	83118	0.649066	0.971066
	superpathway of phospholipid biosynthesis I (bacteria)	7881.812 (42.588)	7967.670 (44.107)	1.089	77427	0.207572	0.971066
	glycolysis I (from glucose 6-phosphate)	7808.407 (75.795)	7799.656 (69.119)	-0.112	81321	0.931173	0.993888
	incomplete reductive TCA cycle	7777.405 (103.830)	7631.841 (96.424)	-1.872	83548	0.558757	0.971066
	gluconeogenesis I	7735.837 (52.738)	7702.734 (49.636)	-0.428	81497	0.973426	0.993888
	L-histidine biosynthesis	7734.501 (52.003)	7719.913 (47.782)	-0.189	81455	0.963332	0.993888
	coenzyme A biosynthesis I	7451.269 (41.507)	7495.734 (39.473)	0.597	79514	0.527966	0.971066
	fatty acid elongation -- saturated	7449.921 (82.726)	7373.347 (76.769)	-1.028	82431	0.80417	0.971066
	urate biosynthesis/inosine 5'-phosphate degradation	7262.170 (58.305)	7256.650 (53.684)	-0.076	81429	0.957086	0.993888
	adenine and adenosine salvage III	7222.554 (54.327)	7349.274 (53.103)	1.755	77127	0.176789	0.971066
	phosphatidylglycerol biosynthesis I (plastidic)	7203.134 (46.042)	7318.118 (47.516)	1.596	76500	0.123627	0.971066
	phosphatidylglycerol biosynthesis II (non-plastidic)	7203.134 (46.042)	7318.118 (47.516)	1.596	76500	0.123627	0.971066
	N10-formyl-tetrahydrofolate biosynthesis	7109.224 (46.049)	7108.925 (40.721)	-0.004	81127	0.884827	0.993888
	L-arginine biosynthesis IV (archaebacteria)	6994.028 (47.042)	6988.252 (44.344)	-0.083	82280	0.839578	0.973629
	L-arginine biosynthesis I (via L-ornithine)	6987.231 (47.147)	6980.946 (44.507)	-0.09	82271	0.8417	0.973629
	L-arginine biosynthesis II (acetyl cycle)	6850.412 (47.979)	6852.732 (46.774)	0.034	81971	0.91298	0.993888
	glycolysis II (from fructose 6-phosphate)	6785.742 (85.520)	6736.667 (79.007)	-0.723	82519	0.783714	0.971066
	GDP-mannose biosynthesis	6657.378 (58.937)	6690.887 (51.508)	0.503	81224	0.907961	0.993888
	L-lysine biosynthesis I	6604.847 (46.138)	6682.382 (46.897)	1.174	77751	0.244994	0.971066
	flavin biosynthesis I (bacteria and plants)	6564.963 (44.401)	6550.896 (42.794)	-0.214	81583	0.994107	0.997955
	homolactic fermentation	6531.585 (61.475)	6546.510 (58.170)	0.229	81459	0.964293	0.993888
	NAD salvage pathway I	6351.325 (43.734)	6389.370 (39.708)	0.599	79460	0.517377	0.971066
	NAD biosynthesis I (from aspartate)	6294.740 (45.728)	6313.150 (39.861)	0.292	80144	0.659074	0.971066
	L-tryptophan biosynthesis	6288.669 (48.581)	6315.713 (44.756)	0.43	79269	0.480827	0.971066
	thiamin salvage II	6284.521 (42.136)	6246.791 (40.586)	-0.6	82230	0.851379	0.977935
	L-ornithine biosynthesis	6161.127 (41.222)	6132.015 (42.134)	-0.473	82922	0.692125	0.971066
	pantothenate and coenzyme A biosynthesis I	6111.970 (45.537)	6107.969 (41.346)	-0.065	81138	0.887446	0.993888
	superpathway of tetrahydrofolate biosynthesis and salvage	6031.390 (48.841)	6041.125 (45.750)	0.161	80477	0.733251	0.971066
	O-antigen building blocks biosynthesis (E. coli)	5930.699 (35.774)	5958.546 (36.569)	0.47	80936	0.839578	0.973629
	superpathway of purine nucleotides de novo biosynthesis II	5853.270 (63.947)	5811.764 (61.401)	-0.709	81916	0.926142	0.993888
	TCA cycle V (2-oxoglutarate:ferredoxin oxidoreductase)	5843.190 (69.994)	5871.229 (63.212)	0.48	80334	0.701042	0.971066
	superpathway of purine nucleotides de novo biosynthesis I	5749.310 (64.185)	5710.834 (61.852)	-0.669	81836	0.945322	0.993888
	phosphopantothenate biosynthesis I	5693.075 (52.867)	5656.309 (47.173)	-0.646	82440	0.802072	0.971066
	polyisoprenoid biosynthesis (E. coli)	5689.544 (49.495)	5652.695 (48.343)	-0.648	82646	0.754456	0.971066
	superpathway of pyrimidine ribonucleotides de novo biosynthesis	5633.683 (64.577)	5569.886 (62.642)	-1.132	82683	0.745997	0.971066
	adenosylcobalamin salvage from cobinamide I	5617.671 (45.693)	5680.902 (42.217)	1.126	76894	0.155332	0.971066
	6-hydroxymethyl-dihydropterin diphosphate biosynthesis III (Chlamydia)	5575.937 (54.084)	5516.358 (50.658)	-1.069	83521	0.564244	0.971066
	superpathway of thiamin diphosphate biosynthesis I	5514.777 (58.250)	5435.099 (55.335)	-1.445	83232	0.62454	0.971066
	adenosylcobalamin salvage from cobinamide II	5513.075 (45.745)	5575.704 (42.244)	1.136	77097	0.173908	0.971066
	adenosylcobalamin biosynthesis from cobyrinate a,c-diamide I	5485.967 (45.820)	5548.315 (42.331)	1.136	77035	0.168067	0.971066
	galactose degradation I (Leloir pathway)	5436.258 (49.737)	5520.991 (53.607)	1.559	79374	0.500744	0.971066
	UDP-N-acetyl-D-glucosamine biosynthesis I	5430.836 (43.237)	5475.651 (46.293)	0.825	80085	0.64625	0.971066
	6-hydroxymethyl-dihydropterin diphosphate biosynthesis I	5386.343 (50.338)	5329.425 (47.557)	-1.057	84435	0.394166	0.971066
	L-glutamate and L-glutamine biosynthesis	5380.613 (63.268)	5382.693 (63.056)	0.039	81599	0.997955	0.997955
	thiazole biosynthesis I (E. coli)	5318.779 (55.989)	5281.942 (53.294)	-0.693	81689	0.980639	0.995275
	superpathway of tetrahydrofolate biosynthesis	5288.248 (47.447)	5294.965 (44.895)	0.127	80933	0.838871	0.973629
	S-adenosyl-L-methionine cycle I	5288.189 (54.467)	5378.395 (50.758)	1.706	77886	0.261906	0.971066
	queuosine biosynthesis	5277.472 (52.998)	5254.638 (50.118)	-0.433	82334	0.826874	0.973629
	pyrimidine deoxyribonucleosides salvage	5220.811 (46.571)	5276.355 (43.982)	1.064	78661	0.374399	0.971066
	anhydromuropeptides recycling	5003.316 (74.947)	4984.623 (74.156)	-0.374	83110	0.650802	0.971066
	superpathway of pyrimidine ribonucleosides salvage	4986.996 (67.347)	4937.079 (65.054)	-1.001	82398	0.811877	0.971066
	superpathway of GDP-mannose-derived O-antigen building blocks biosynthesis	4897.767 (61.166)	4877.794 (54.982)	-0.408	81754	0.965014	0.993888
	superpathway of guanosine nucleotides de novo biosynthesis II	4872.977 (66.279)	4815.814 (63.018)	-1.173	82419	0.80697	0.971066
	mycolate biosynthesis	4807.586 (111.743)	4828.312 (97.328)	0.431	79120	0.45332	0.971066
	peptidoglycan maturation (meso-diaminopimelate containing)	4790.221 (54.719)	4851.443 (57.047)	1.278	78327	0.322687	0.971066
	oleate biosynthesis IV (anaerobic)	4786.450 (109.835)	4800.649 (96.239)	0.297	79685	0.562209	0.971066
	L-arginine biosynthesis III (via N-acetyl-L-citrulline)	4702.062 (68.287)	4667.446 (62.761)	-0.736	82268	0.842407	0.973629
	D-fructuronate degradation	4672.804 (76.062)	4712.831 (71.198)	0.857	79858	0.597908	0.971066
	TCA cycle I (prokaryotic)	4655.600 (69.551)	4728.402 (64.807)	1.564	79564	0.537867	0.971066
	mixed acid fermentation	4598.649 (63.466)	4666.484 (62.096)	1.475	79784	0.582512	0.971066
	stearate biosynthesis II (bacteria and plants)	4540.611 (111.978)	4528.937 (97.831)	-0.257	80011	0.630313	0.971066
	superpathway of guanosine nucleotides de novo biosynthesis I	4518.337 (64.649)	4462.917 (61.453)	-1.227	82426	0.805337	0.971066
	pyrimidine deoxyribonucleotides de novo biosynthesis II	4478.252 (45.525)	4462.050 (45.308)	-0.362	81812	0.951082	0.993888
	acetylene degradation	4474.090 (60.190)	4665.978 (64.518)	4.289	75327	0.058312	0.971066
	palmitoleate biosynthesis I (from (5Z)-dodec-5-enoate)	4461.714 (107.948)	4464.211 (94.607)	0.056	79777	0.581065	0.971066
	superpathway of pyrimidine deoxyribonucleotides de novo biosynthesis (E. coli)	4450.018 (46.493)	4433.693 (46.118)	-0.367	81598	0.997715	0.997955
	colanic acid building blocks biosynthesis	4426.021 (44.588)	4419.239 (42.792)	-0.153	81409	0.952283	0.993888
	pyruvate fermentation to propanoate I	4409.892 (90.352)	4260.868 (84.831)	-3.379	84208	0.433243	0.971066
	preQ0 biosynthesis	4388.807 (43.899)	4360.111 (44.723)	-0.654	82977	0.679934	0.971066
	(5Z)-dodec-5-enoate biosynthesis	4383.658 (104.947)	4390.726 (91.950)	0.161	79730	0.571395	0.971066
	superpathway of L-phenylalanine biosynthesis	4343.835 (73.365)	4175.915 (69.976)	-3.866	90095	0.010516	0.971066
	sucrose degradation III (sucrose invertase)	4282.065 (58.877)	4474.740 (72.966)	4.5	76812	0.14827	0.971066
	superpathway of L-tyrosine biosynthesis	4278.408 (71.404)	4117.696 (68.211)	-3.756	90095	0.010516	0.971066
	superpathway of histidine, purine, and pyrimidine biosynthesis	4180.322 (56.017)	4096.422 (55.436)	-2.007	85681	0.219556	0.971066
	superpathway of L-lysine, L-threonine and L-methionine biosynthesis I	4120.328 (45.321)	4125.435 (46.409)	0.124	82422	0.80627	0.971066
	4-deoxy-L-threo-hex-4-enopyranuronate degradation	4020.928 (73.537)	4008.393 (66.856)	-0.312	80683	0.780473	0.971066
	purine ribonucleosides degradation	3991.819 (44.879)	4115.117 (54.588)	3.089	77394	0.204007	0.971066
	superpathway of L-methionine biosynthesis (transsulfuration)	3983.269 (65.056)	3968.899 (64.555)	-0.361	83575	0.553296	0.971066
	CMP-3-deoxy-D-manno-octulosonate biosynthesis I	3973.973 (55.156)	3865.394 (54.353)	-2.732	85407	0.252164	0.971066
	lipid IVA biosynthesis	3941.759 (56.733)	3858.066 (55.768)	-2.123	84180	0.438213	0.971066
	superpathway of fatty acid biosynthesis initiation (E. coli)	3930.331 (98.233)	3921.940 (86.026)	-0.213	79988	0.625394	0.971066
	superpathway of pyrimidine deoxyribonucleosides degradation	3888.412 (42.096)	4009.755 (48.850)	3.121	76629	0.133398	0.971066
	superpathway of glucose and xylose degradation	3883.407 (66.996)	3907.308 (62.454)	0.615	80209	0.673319	0.971066
	TCA cycle VI (obligate autotrophs)	3784.867 (83.502)	3886.153 (80.105)	2.676	78615	0.366988	0.971066
	8-amino-7-oxononanoate biosynthesis I	3775.386 (86.413)	3831.829 (78.513)	1.495	77748	0.244627	0.971066
	superpathway of purine deoxyribonucleosides degradation	3773.602 (40.948)	3912.465 (49.822)	3.68	76303	0.109795	0.971066
	superpathway of pyrimidine deoxyribonucleoside salvage	3771.176 (40.689)	3770.897 (40.802)	-0.007	80827	0.813982	0.971066
	superpathway of pyrimidine deoxyribonucleotides de novo biosynthesis	3642.689 (56.359)	3575.234 (55.528)	-1.852	84648	0.35951	0.971066
	D-galacturonate degradation I	3638.442 (53.725)	3633.464 (50.799)	-0.137	80701	0.78464	0.971066
	Kdo transfer to lipid IVA III (Chlamydia)	3634.171 (55.108)	3534.913 (51.371)	-2.731	84739.5	0.34523	0.971066
	biotin biosynthesis I	3577.930 (77.051)	3625.266 (71.436)	1.323	77953	0.270593	0.971066
	pyrimidine deoxyribonucleotides de novo biosynthesis I	3574.252 (51.502)	3537.963 (50.193)	-1.015	82493	0.789743	0.971066
	palmitate biosynthesis II (bacteria and plants)	3567.679 (104.437)	3532.726 (93.776)	-0.98	80404	0.716744	0.971066
	superpathway of thiamin diphosphate biosynthesis II	3401.771 (43.176)	3439.762 (44.764)	1.117	81119	0.882923	0.993888
	pyrimidine deoxyribonucleotide phosphorylation	3395.945 (50.040)	3346.405 (48.107)	-1.459	82975	0.680376	0.971066
	pentose phosphate pathway	3335.531 (66.293)	3366.609 (62.917)	0.932	79980	0.623687	0.971066
	superpathway of N-acetylneuraminate degradation	3255.158 (48.456)	3234.709 (45.971)	-0.628	83973	0.475963	0.971066
	superpathway of S-adenosyl-L-methionine biosynthesis	3225.333 (60.783)	3207.661 (62.093)	-0.548	83994	0.472054	0.971066
	superpathway of glycolysis and Entner-Doudoroff	2952.184 (56.710)	2857.461 (55.930)	-3.209	86888	0.11148	0.971066
	aspartate superpathway	2825.222 (59.207)	2925.954 (57.253)	3.565	78456	0.34208	0.971066
	pyrimidine deoxyribonucleotides de novo biosynthesis III	2794.380 (34.075)	2811.389 (32.456)	0.609	80257	0.683915	0.971066
	mannan degradation	2777.744 (54.593)	2761.907 (48.657)	-0.57	81409	0.952283	0.993888
	tetrapyrrole biosynthesis I (from glutamate)	2752.539 (40.877)	2776.153 (41.376)	0.858	80650	0.772848	0.971066
	L-methionine biosynthesis III	2705.613 (51.868)	2633.479 (53.438)	-2.666	86929	0.108728	0.971066
	L-histidine degradation I	2660.207 (51.776)	2606.402 (50.788)	-2.023	83656	0.537072	0.971066
	tetrapyrrole biosynthesis II (from glycine)	2538.181 (39.238)	2552.429 (39.556)	0.561	80750	0.796017	0.971066
	inosine-5'-phosphate biosynthesis III	2532.135 (51.080)	2442.726 (52.200)	-3.531	86985	0.105056	0.971066
	purine nucleotides degradation II (aerobic)	2486.702 (46.100)	2540.104 (43.250)	2.147	79101	0.449878	0.971066
	pyruvate fermentation to acetone	2454.492 (64.621)	2484.800 (62.373)	1.235	80465	0.730529	0.971066
	L-rhamnose degradation I	2450.482 (54.835)	2514.200 (51.243)	2.6	77060	0.170404	0.971066
	superpathway of pyridoxal 5'-phosphate biosynthesis and salvage	2442.836 (66.873)	2416.826 (61.652)	-1.065	81167	0.894356	0.993888
	L-methionine biosynthesis I	2382.118 (50.116)	2362.810 (51.390)	-0.811	84077	0.456778	0.971066
	guanosine nucleotides degradation III	2356.009 (51.997)	2374.697 (48.756)	0.793	79656	0.556327	0.971066
	superpathway of arginine and polyamine biosynthesis	2280.100 (36.561)	2291.704 (35.521)	0.509	81621	0.996993	0.997955
	superpathway of hexuronide and hexuronate degradation	2176.246 (41.935)	2209.701 (40.186)	1.537	79261	0.479328	0.971066
	superpathway of sulfate assimilation and cysteine biosynthesis	2129.811 (53.277)	2113.419 (51.614)	-0.77	80826	0.813748	0.971066
	superpathway of &beta;-D-glucuronide and D-glucuronate degradation	2060.015 (43.653)	2106.223 (42.043)	2.243	78509	0.35026	0.971066
	superpathway of N-acetylglucosamine, N-acetylmannosamine and N-acetylneuraminate degradation	2057.135 (39.939)	2141.263 (40.970)	4.09	76988	0.163737	0.971066
	superpathway of L-alanine biosynthesis	2034.123 (52.407)	2109.003 (59.610)	3.681	80670	0.777466	0.971066
	adenosine nucleotides degradation II	2022.557 (51.999)	2050.725 (48.793)	1.393	79326	0.491585	0.971066
	pyridoxal 5'-phosphate biosynthesis I	2019.035 (60.337)	1975.513 (54.339)	-2.156	81669	0.985449	0.99718
	peptidoglycan biosynthesis IV (Enterococcus faecium)	1787.259 (39.699)	1802.730 (41.260)	0.866	81489	0.971503	0.993888
	L-lysine biosynthesis II	1706.315 (53.150)	1595.219 (54.418)	-6.511	87363	0.082781	0.971066
	superpathway of UDP-glucose-derived O-antigen building blocks biosynthesis	1662.416 (38.883)	1686.797 (39.075)	1.467	79861	0.598536	0.971066
	urea cycle	1660.372 (60.128)	1687.872 (56.344)	1.656	78948	0.422702	0.971066
	tRNA processing	1655.081 (37.310)	1608.120 (38.209)	-2.837	86451	0.144335	0.971066
	Bifidobacterium shunt	1652.251 (41.433)	1674.197 (40.118)	1.328	80553	0.750566	0.971066
	purine nucleobases degradation I (anaerobic)	1545.689 (28.920)	1577.601 (29.929)	2.065	80035	0.635463	0.971066
	heme biosynthesis II (anaerobic)	1527.251 (39.459)	1464.291 (38.765)	-4.122	86676	0.126595	0.971066
	superpathway of L-methionine biosynthesis (by sulfhydrylation)	1521.190 (45.476)	1543.699 (46.073)	1.48	80543	0.74828	0.971066
	thiazole biosynthesis II (Bacillus)	1476.986 (31.894)	1507.052 (32.711)	2.036	80151	0.660602	0.971066
	taxadiene biosynthesis (engineered)	1474.006 (56.291)	1555.712 (63.330)	5.543	79943	0.615818	0.971066
	superpathway of polyamine biosynthesis I	1418.114 (26.643)	1421.655 (26.202)	0.25	82026	0.899842	0.993888
	aerobic respiration I (cytochrome c)	1383.659 (101.035)	1355.812 (91.674)	-2.013	76604.5	0.130911	0.971066
	heterolactic fermentation	1221.250 (27.200)	1250.303 (27.835)	2.379	80471	0.731889	0.971066
	acetyl-CoA fermentation to butanoate II	1213.165 (42.089)	1292.208 (39.052)	6.515	75086	0.049299	0.971066
	reductive TCA cycle I	1208.978 (50.170)	1292.299 (54.351)	6.892	78366	0.328473	0.971066
	sucrose degradation IV (sucrose phosphorylase)	1175.725 (33.707)	1293.588 (39.324)	10.025	74749	0.038679	0.971066
	superpathway of UDP-N-acetylglucosamine-derived O-antigen building blocks biosynthesis	1164.728 (50.142)	1135.962 (46.910)	-2.47	81477	0.968619	0.993888
	sulfate reduction I (assimilatory)	1148.788 (34.366)	1138.920 (33.635)	-0.859	80908	0.832986	0.973629
	reductive acetyl coenzyme A pathway	1110.753 (36.093)	1034.761 (34.778)	-6.842	86686	0.125847	0.971066
	superpathay of heme biosynthesis from glutamate	1070.652 (30.115)	1084.948 (29.815)	1.335	80846	0.81843	0.972959
	myo-, chiro- and scillo-inositol degradation	1030.029 (37.501)	1025.904 (33.083)	-0.401	79680	0.561192	0.971066
	ADP-L-glycero-&beta;-D-manno-heptose biosynthesis	1027.316 (25.952)	1028.263 (30.328)	0.092	84484	0.386019	0.971066
	superpathway of menaquinol-8 biosynthesis II	1003.233 (32.308)	944.497 (29.906)	-5.855	85685	0.219103	0.971066
	superpathway of fucose and rhamnose degradation	983.018 (27.186)	995.550 (27.707)	1.275	80898	0.830634	0.973629
	superpathway of polyamine biosynthesis II	946.067 (20.675)	976.630 (20.985)	3.23	78416	0.335989	0.971066
	chondroitin sulfate degradation I (bacterial)	944.242 (37.863)	981.455 (38.277)	3.941	78744	0.388005	0.971066
	superpathway of L-tryptophan biosynthesis	915.144 (68.164)	801.406 (58.139)	-12.428	82741	0.730411	0.971066
	superpathway of Clostridium acetobutylicum acidogenic fermentation	899.548 (44.508)	967.025 (43.563)	7.501	77498.5	0.215437	0.971066
	GDP-D-glycero-&alpha;-D-manno-heptose biosynthesis	899.319 (19.531)	913.943 (18.984)	1.626	78654	0.373266	0.971066
	superpathway of sulfur oxidation (Acidianus ambivalens)	884.191 (33.227)	895.587 (31.821)	1.289	78912	0.41645	0.971066
	CMP-legionaminate biosynthesis I	873.135 (31.777)	857.242 (29.882)	-1.82	82025	0.900081	0.993888
	arginine, ornithine and proline interconversion	865.269 (18.967)	924.520 (18.576)	6.848	73397	0.013317	0.971066
	dTDP-N-acetylthomosamine biosynthesis	839.655 (51.743)	843.883 (50.145)	0.504	78012	0.278404	0.971066
	TCA cycle VIII (helicobacter)	812.454 (49.575)	799.269 (53.169)	-1.623	81174	0.896025	0.993888
	teichoic acid (poly-glycerol) biosynthesis	802.577 (27.263)	805.518 (28.015)	0.366	82258	0.844766	0.973629
	superpathway of menaquinol-7 biosynthesis	774.533 (38.063)	807.954 (44.389)	4.315	83453	0.578177	0.971066
	superpathway of menaquinol-8 biosynthesis I	774.352 (38.255)	807.207 (44.585)	4.243	83491	0.570371	0.971066
	superpathway of hexitol degradation (bacteria)	748.664 (34.115)	755.785 (33.937)	0.951	80481	0.734159	0.971066
	pyruvate fermentation to butanoate	740.970 (37.807)	795.051 (36.789)	7.299	77543.5	0.220505	0.971066
	formaldehyde assimilation II (RuMP Cycle)	726.267 (37.986)	773.857 (44.686)	6.553	80221	0.675962	0.971066
	superpathway of menaquinol-11 biosynthesis	713.518 (36.470)	750.982 (43.135)	5.251	83434	0.582099	0.971066
	superpathway of menaquinol-12 biosynthesis	713.518 (36.470)	750.982 (43.135)	5.251	83434	0.582099	0.971066
	superpathway of menaquinol-13 biosynthesis	713.518 (36.470)	750.982 (43.135)	5.251	83434	0.582099	0.971066
	TCA cycle IV (2-oxoglutarate decarboxylase)	705.466 (52.703)	728.306 (57.207)	3.237	81858.5	0.939662	0.993888
	superpathway of heme biosynthesis from uroporphyrinogen-III	672.251 (22.450)	676.388 (22.659)	0.615	80683	0.780473	0.971066
	TCA cycle VII (acetate-producers)	664.019 (36.836)	650.690 (46.866)	-2.007	87897	0.057992	0.971066
	fucose degradation	641.985 (21.606)	654.899 (22.572)	2.012	80702	0.784872	0.971066
	heme biosynthesis I (aerobic)	639.718 (22.066)	645.010 (22.830)	0.827	81130	0.885541	0.993888
	nitrate reduction VI (assimilatory)	612.277 (22.198)	606.561 (24.032)	-0.934	82776	0.724869	0.971066
	hexitol fermentation to lactate, formate, ethanol and acetate	599.150 (28.736)	647.494 (32.882)	8.069	78051	0.28365	0.971066
	superpathway of demethylmenaquinol-8 biosynthesis	592.941 (32.428)	638.683 (39.878)	7.715	83392	0.590811	0.971066
	superpathway of glycolysis, pyruvate dehydrogenase, TCA, and glyoxylate bypass	552.803 (39.347)	590.812 (47.007)	6.876	82455.5	0.798049	0.971066
	ubiquinol-7 biosynthesis (prokaryotic)	504.282 (24.461)	540.118 (25.713)	7.106	76755	0.143508	0.971066
	ubiquinol-9 biosynthesis (prokaryotic)	504.282 (24.461)	540.118 (25.713)	7.106	76755	0.143508	0.971066
	ubiquinol-10 biosynthesis (prokaryotic)	504.282 (24.461)	540.118 (25.713)	7.106	76755	0.143508	0.971066
	ubiquinol-8 biosynthesis (prokaryotic)	504.282 (24.461)	540.118 (25.713)	7.106	76755	0.143508	0.971066
	superpathway of ubiquinol-8 biosynthesis (prokaryotic)	501.204 (24.483)	537.654 (25.638)	7.272	76688	0.138061	0.971066
	L-lysine fermentation to acetate and butanoate	491.837 (29.229)	513.607 (32.523)	4.426	80576	0.755829	0.971066
	superpathway of (Kdo)2-lipid A biosynthesis	469.781 (37.316)	533.655 (43.747)	13.597	80699.5	0.783695	0.971066
	superpathway of menaquinol-9 biosynthesis	463.005 (28.495)	504.675 (34.192)	9	81515.5	0.977874	0.995275
	superpathway of menaquinol-6 biosynthesis I	462.793 (28.499)	504.599 (34.193)	9.033	81470.5	0.967056	0.993888
	superpathway of menaquinol-10 biosynthesis	462.793 (28.499)	504.599 (34.193)	9.033	81470.5	0.967056	0.993888
	formaldehyde oxidation I	461.974 (21.596)	489.014 (25.019)	5.853	80386	0.712696	0.971066
	1,4-dihydroxy-6-naphthoate biosynthesis II	459.994 (18.381)	420.114 (15.893)	-8.67	85901.5	0.195601	0.971066
	sucrose degradation II (sucrose synthase)	456.234 (56.836)	338.433 (47.045)	-25.82	84982	0.135797	0.971066
	fatty acid &beta;-oxidation I	453.334 (34.321)	512.237 (39.882)	12.993	77276.5	0.19156	0.971066
	NAD salvage pathway II	451.120 (21.335)	485.171 (25.722)	7.548	79228	0.473169	0.971066
	cob(II)yrinate a,c-diamide biosynthesis I (early cobalt insertion)	437.249 (33.750)	488.817 (38.497)	11.794	80242	0.680236	0.971066
	methylphosphonate degradation I	432.253 (21.772)	481.912 (24.603)	11.488	75428	0.062477	0.971066
	succinate fermentation to butanoate	405.906 (16.513)	413.215 (18.854)	1.801	82977	0.679934	0.971066
	glyoxylate cycle	402.345 (27.121)	444.533 (28.709)	10.485	77037.5	0.168212	0.971066
	glutaryl-CoA degradation	397.174 (21.594)	427.143 (22.830)	7.546	78151	0.297392	0.971066
	glycerol degradation to butanol	372.302 (26.401)	367.533 (23.634)	-1.281	78758	0.390316	0.971066
	superpathway of phylloquinol biosynthesis	366.425 (23.598)	415.177 (30.868)	13.305	83149	0.642358	0.971066
	4-aminobutanoate degradation V	358.559 (14.578)	375.333 (15.318)	4.678	79023	0.435901	0.971066
	superpathway of chorismate metabolism	354.176 (27.263)	393.775 (33.167)	11.181	80419	0.717343	0.971066
	photorespiration	346.592 (26.149)	301.331 (21.196)	-13.059	82908.5	0.689452	0.971066
	superpathway of demethylmenaquinol-9 biosynthesis	344.094 (22.962)	385.290 (28.948)	11.972	81456.5	0.963692	0.993888
	superpathway of demethylmenaquinol-6 biosynthesis I	343.945 (22.964)	385.235 (28.948)	12.005	81412.5	0.953123	0.993888
	superpathway of glyoxylate bypass and TCA	338.792 (26.193)	369.867 (33.241)	9.172	82507	0.78606	0.971066
	superpathway of heme biosynthesis from glycine	338.659 (20.833)	354.815 (19.547)	4.77	77210	0.184761	0.971066
	1,4-dihydroxy-2-naphthoate biosynthesis I	327.019 (21.518)	374.011 (28.711)	14.37	83144	0.643438	0.971066
	methanogenesis from acetate	310.678 (18.871)	363.180 (23.854)	16.899	79571	0.539135	0.971066
	L-glutamate degradation V (via hydroxyglutarate)	304.652 (16.025)	269.780 (12.266)	-11.447	85336.5	0.261072	0.971066
	ppGpp biosynthesis	297.545 (28.608)	353.401 (33.921)	18.772	78233	0.308335	0.971066
	1,4-dihydroxy-6-naphthoate biosynthesis I	293.460 (11.303)	282.098 (11.326)	-3.872	84169	0.440136	0.971066
	peptidoglycan biosynthesis II (staphylococci)	291.382 (28.550)	255.702 (28.565)	-12.245	87770	0.058066	0.971066
	superpathway of glycol metabolism and degradation	284.395 (17.827)	309.836 (18.442)	8.945	77427	0.207475	0.971066
	L-1,2-propanediol degradation	278.244 (33.823)	289.716 (33.206)	4.123	79042	0.43924	0.971066
	biotin biosynthesis II	276.293 (18.899)	240.350 (18.478)	-13.009	88860	0.028515	0.971066
	enterobactin biosynthesis	257.982 (23.629)	294.873 (29.303)	14.3	81083	0.87307	0.993888
	superpathway of (R,R)-butanediol biosynthesis	246.350 (15.873)	287.160 (19.046)	16.566	76871.5	0.153369	0.971066
	pyrimidine deoxyribonucleotides biosynthesis from CTP	244.292 (15.467)	281.994 (17.874)	15.433	79640	0.55307	0.971066
	glucose and glucose-1-phosphate degradation	236.345 (18.923)	262.299 (25.068)	10.981	84143.5	0.444729	0.971066
	pyrimidine deoxyribonucleotides de novo biosynthesis IV	183.674 (12.528)	215.412 (14.648)	17.28	79638.5	0.552768	0.971066
	fatty acid salvage	183.498 (22.641)	166.803 (18.716)	-9.098	78261	0.273939	0.971066
	allantoin degradation to glyoxylate III	161.469 (9.222)	177.696 (10.139)	10.049	76839	0.150567	0.971066
	peptidoglycan biosynthesis V (&beta;-lactam resistance)	153.497 (12.781)	141.472 (12.510)	-7.834	84591	0.367568	0.971066
	enterobacterial common antigen biosynthesis	148.446 (15.074)	179.856 (20.886)	21.16	80214	0.671101	0.971066
	D-glucarate degradation I	145.750 (11.322)	170.956 (16.052)	17.294	80334	0.701	0.971066
	D-galactarate degradation I	145.152 (11.793)	167.739 (16.234)	15.561	80707.5	0.785918	0.971066
	superpathway of D-glucarate and D-galactarate degradation	145.152 (11.793)	167.739 (16.234)	15.561	80707.5	0.785918	0.971066
	L-leucine degradation I	134.216 (15.060)	132.855 (11.994)	-1.014	75857.5	0.067678	0.971066
	toluene degradation I (aerobic) (via o-cresol)	134.094 (13.166)	128.731 (12.410)	-3.999	79164	0.440939	0.971066
	toluene degradation II (aerobic) (via 4-methylcatechol)	134.094 (13.166)	128.731 (12.410)	-3.999	79164	0.440939	0.971066
	UDP-2,3-diacetamido-2,3-dideoxy-&alpha;-D-mannuronate biosynthesis	113.566 (5.519)	118.848 (5.808)	4.651	78807	0.398524	0.971066
	superpathway of ornithine degradation	112.719 (13.321)	138.103 (18.167)	22.52	77371.5	0.168394	0.971066
	myo-inositol degradation I	99.622 (10.181)	101.526 (7.320)	1.912	73357	0.012873	0.971066
	L-histidine degradation II	99.524 (13.462)	106.044 (17.459)	6.551	77224	0.154773	0.971066
	protocatechuate degradation II (ortho-cleavage pathway)	98.456 (14.077)	74.621 (8.795)	-24.208	78763	0.352113	0.971066
	superpathway of L-threonine metabolism	95.188 (13.564)	105.948 (16.094)	11.304	80547	0.734469	0.971066
	ethylmalonyl-CoA pathway	90.756 (12.060)	100.106 (9.517)	10.303	74535	0.016294	0.971066
	L-arginine degradation II (AST pathway)	90.160 (11.720)	104.583 (14.983)	15.997	81321.5	0.930589	0.993888
	superpathway of L-arginine, putrescine, and 4-aminobutanoate degradation	86.314 (10.828)	113.722 (16.502)	31.754	76868	0.126652	0.971066
	superpathway of L-arginine and L-ornithine degradation	86.314 (10.828)	113.722 (16.502)	31.754	76868	0.126652	0.971066
	polymyxin resistance	82.820 (7.995)	109.130 (13.806)	31.768	82667.5	0.74897	0.971066
	isopropanol biosynthesis	82.322 (13.334)	85.351 (17.633)	3.679	75268	0.045404	0.971066
	superpathway of methylglyoxal degradation	76.253 (7.662)	78.266 (8.391)	2.64	81898.5	0.928326	0.993888
	phenylacetate degradation I (aerobic)	75.632 (10.542)	78.222 (11.222)	3.425	78548.5	0.322639	0.971066
	superpathway of lipopolysaccharide biosynthesis	74.669 (9.397)	94.406 (12.448)	26.432	80705	0.759578	0.971066
	adenosylcobalamin biosynthesis I (early cobalt insertion)	74.257 (9.952)	92.865 (10.999)	25.06	77081.5	0.116909	0.971066
	3-phenylpropanoate and 3-(3-hydroxyphenyl)propanoate degradation	73.969 (9.695)	79.819 (10.906)	7.909	79380.5	0.475209	0.971066
	superpathway of 2,3-butanediol biosynthesis	73.765 (4.726)	79.776 (5.736)	8.149	80161.5	0.662847	0.971066
	superpathway of phenylethylamine degradation	69.848 (9.940)	71.812 (10.437)	2.812	78498	0.31418	0.971066
	superpathway of glycerol degradation to 1,3-propanediol	68.562 (7.887)	75.947 (7.837)	10.772	78469	0.343944	0.971066
	norspermidine biosynthesis	67.777 (11.479)	78.222 (16.018)	15.41	82786.5	0.68781	0.971066
	ketogluconate metabolism	67.248 (7.295)	77.590 (9.324)	15.378	79053	0.432024	0.971066
	L-tyrosine degradation I	67.093 (9.630)	54.424 (5.980)	-18.884	77599.5	0.190638	0.971066
	allantoin degradation IV (anaerobic)	64.670 (6.134)	79.925 (7.875)	23.589	79752	0.575133	0.971066
	glycine betaine degradation I	64.320 (13.188)	54.162 (7.220)	-15.793	76121	0.033715	0.971066
	aromatic biogenic amine degradation (bacteria)	62.315 (8.692)	52.961 (5.885)	-15.011	74565	0.032754	0.971066
	4-hydroxyphenylacetate degradation	61.923 (8.932)	59.587 (9.317)	-3.773	80864	0.809716	0.971066
	2-methylcitrate cycle II	61.256 (6.454)	70.891 (7.438)	15.729	79887	0.599347	0.971066
	sulfoglycolysis	59.045 (7.068)	61.969 (6.732)	4.952	81124	0.882261	0.993888
	lactose and galactose degradation I	54.490 (4.001)	55.303 (4.903)	1.492	84582.5	0.367296	0.971066
	2-methylcitrate cycle I	53.925 (5.573)	60.852 (6.559)	12.846	82564	0.769129	0.971066
	glycolysis V (Pyrococcus)	52.183 (5.812)	65.158 (8.610)	24.864	79232.5	0.472556	0.971066
	NAD biosynthesis II (from tryptophan)	51.382 (10.469)	36.716 (5.139)	-28.543	76904.5	0.068725	0.971066
	superpathway of sulfolactate degradation	49.693 (4.547)	45.843 (4.035)	-7.747	82982	0.64754	0.971066
	3-phenylpropanoate and 3-(3-hydroxyphenyl)propanoate degradation to 2-oxopent-4-enoate	43.451 (6.179)	46.990 (6.835)	8.146	79449	0.488894	0.971066
	cinnamate and 3-hydroxycinnamate degradation to 2-oxopent-4-enoate	43.451 (6.179)	46.990 (6.835)	8.146	79449	0.488894	0.971066
	catechol degradation II (meta-cleavage pathway)	40.225 (7.404)	31.478 (4.396)	-21.746	78025	0.160625	0.971066
	ectoine biosynthesis	39.858 (9.580)	58.238 (10.356)	46.115	78377.5	0.135147	0.971066
	catechol degradation to 2-oxopent-4-enoate II	35.787 (7.807)	24.546 (3.449)	-31.411	77973	0.154639	0.971066
	L-tryptophan degradation to 2-amino-3-carboxymuconate semialdehyde	34.085 (7.369)	23.358 (3.302)	-31.47	76908	0.068931	0.971066
	nitrate reduction I (denitrification)	32.738 (6.532)	28.347 (4.302)	-13.412	74795.5	0.017168	0.971066
	aerobactin biosynthesis	27.690 (4.625)	24.952 (3.524)	-9.888	83272.5	0.575959	0.971066
	methylaspartate cycle	27.142 (5.914)	30.375 (5.167)	11.913	78294	0.180716	0.971066
	superpathway of taurine degradation	25.749 (3.469)	21.087 (2.762)	-18.107	80531	0.702622	0.971066
	toluene degradation III (aerobic) (via p-cresol)	23.646 (6.460)	20.569 (5.703)	-13.014	82597	0.621174	0.971066
	superpathway of geranylgeranyldiphosphate biosynthesis I (via mevalonate)	23.529 (3.046)	25.451 (4.461)	8.169	84887	0.319865	0.971066
	formaldehyde assimilation I (serine pathway)	21.254 (3.162)	26.275 (3.365)	23.621	77139	0.093063	0.971066
	catechol degradation III (ortho-cleavage pathway)	20.431 (5.733)	19.962 (5.687)	-2.296	82685	0.621643	0.971066
	aromatic compounds degradation via &beta;-ketoadipate	20.431 (5.733)	19.962 (5.687)	-2.296	82685	0.621643	0.971066
	catechol degradation to &beta;-ketoadipate	18.520 (5.252)	18.221 (5.207)	-1.616	82629.5	0.643583	0.971066
	4-methylcatechol degradation (ortho cleavage)	18.465 (5.306)	16.684 (4.796)	-9.645	83209.5	0.418133	0.971066
	superpathway of salicylate degradation	18.367 (5.188)	17.760 (4.856)	-3.304	82265	0.757769	0.971066
	catechol degradation I (meta-cleavage pathway)	17.704 (2.142)	26.322 (5.881)	48.682	79961.5	0.603691	0.971066
	mevalonate pathway I	16.601 (2.164)	18.103 (3.259)	9.051	84890	0.319423	0.971066
	methylgallate degradation	15.231 (5.528)	18.435 (6.020)	21.035	82113.5	0.774959	0.971066
	superpathway of CDP-glucose-derived O-antigen building blocks biosynthesis	14.504 (3.655)	6.217 (1.663)	-57.132	84295	0.12018	0.971066
	chorismate biosynthesis II (archaea)	13.108 (1.500)	13.952 (1.595)	6.434	79375	0.408035	0.971066
	octane oxidation	12.440 (4.878)	6.944 (1.400)	-44.179	82543	0.697689	0.971066
	gallate degradation II	12.298 (4.483)	14.868 (4.872)	20.901	82116	0.773875	0.971066
	superpathway of pyrimidine ribonucleosides degradation	11.705 (2.183)	13.858 (2.214)	18.392	80084	0.487439	0.971066
	3-phenylpropanoate degradation	6.859 (1.425)	13.229 (3.533)	92.876	77273	0.101275	0.971066
	adenosine nucleotides degradation IV	6.598 (1.615)	6.185 (1.181)	-6.252	80556	0.685487	0.971066
	chitin derivatives degradation	4.134 (0.641)	4.587 (0.665)	10.944	77714.5	0.097992	0.971066
	mono-trans, poly-cis decaprenyl phosphate biosynthesis	1.723 (0.253)	1.907 (0.448)	10.668	84014.5	0.300771	0.971066
	chlorophyllide a biosynthesis II (anaerobic)	1.275 (0.478)	2.314 (0.919)	81.477	81749	0.935225	0.993888
	chlorophyllide a biosynthesis III (aerobic, light independent)	1.275 (0.478)	2.314 (0.919)	81.477	81749	0.935225	0.993888

## Sheet: Tab. S8
	Tab. S8: Details of matched subsample of individuals post-cholecystectomy compared to gallstone carriers
	Age, BMI and FFS are given as median (1st - 3rd quartile). Female sex and smoking are stated as percentages. All numbers were rounded to one decimal place. BMI: Body mass index. FFS: Food Frequency Score. GC: Gallstone carriers. PCE: Individuals post-cholecystectomy. n: Number of cases. Statistical significance was assessed by Mann-Whitney test or Fisher's exact test for continuous or binary vari…
		GC	PCE	p value
		(n=404)	(subsample, n=404)
	Age (years)	60.0 (51.0-69.0)	60.0 (53.0-70.0)	0.356
	Female sex (%)	60.9	62.1	0.772
	BMI (kg/m²)	29.0 (26.4-32.2)	29.2 (26.4-32.8)	0.711
	Smoking (%)	20.3	17.6	0.369
	FFS	15.0 (13.0-17.0)	15.0 (12.0-17.0)	0.922
	Shown are the sequencing batch distributions of the matched subsample of individuals post-cholecystectomy (PCE) compared to gallstone carriers (GS)
	Sequencing batch	GC	PCE
		n=404	(subsample, n=404)
	1	12	12
	2	10	11
	3	16	14
	4	15	17
	5	33	31
	6	26	29
	7	13	7
	8	2	2
	9	19	20
	10	25	27
	11	21	27
	12	16	15
	13	19	19
	14	24	25
	15	6	6
	16	23	29
	17	28	25
	18	23	24
	19	7	7
	20	29	24
	21	5	3
	22	17	15
	23	6	4
	24	9	11

## Sheet: Tab. S9
	Tab. S9: Sequencing and quality control statistics
	Table displays the read distributions after 16S rRNA gene sequencing and specific quality control steps. ASV: Amplicon sequence variant.
		Sequencing	Filtering and Denoising	Merging	Distinct ASV after removal of chimeras
	Mean	37099.9	33219.5	28923.6	25133.4
	Standard deviation	13449.7	12058.1	10968.4	9541.8
	Minimum	13501	12470	11071	10003
	Maximum	161067	143583	113688	87511

[truncated: 2 more sheets: Tab. S10, Tab. S11]
